# Supplementary material for: Changes in the core endophytic mycobiome of carrot taproots in response to crop management and genotype
Source: Sci Rep. 2020 Aug 13;10:13685. doi: 10.1038/s41598-020-70683-x (PMC7426841; doi:10.1038/s41598-020-70683-x)
Supplement: Supplementary file 4 — Supplementary file4 [file 41598_2020_70683_MOESM4_ESM.xlsx]

## Sheet: OTU abundance table
Suppmentary Table 1. The abundance of individual OTU's representing fungal endophytes in three carrot genotypes grown under organic and conventional management
	E0191		E0252		E3999
OTU ID#	Conventional	Organic	Conventional	Organic	Conventional	Organic
GU370752	0	0	0	1	0	0
DQ420958	1	6589	39	824.333	23.3333	20.3333
JN395219	2.33333	0.666667	0	0	0	0
AB245444	0	0	0	0	7.33333	0
EU490019	0	115	0	0	0	0
HQ380051	0	0	0	0	1.66667	0
FJ777179	5	0	0	0	0	0
GU391996	0	0	0	0	0	1.33333
EU552132	0.666667	0	0.333333	6	0	1.33333
GQ512074	499.667	295.667	19	2.33333	1	0
EU046038	0	72.6667	0	0	0	0
FJ755832	0.333333	0.333333	0	0	11.3333	0
GQ522636	1	0	2807.67	3.33333	1.66667	0
HQ630982	0	1.33333	0	0	0	0
EU750682	0.666667	10	3.33333	6	0.333333	50
GQ519487	0	0	0	0	0	1.33333
JN905025	0	0	0	0	0	0.666667
JQ038255	0.666667	4.66667	0	0	0	1.66667
JF300399	0	69.6667	0	2.66667	1	21
HM161972	230.333	17186.3	2629.33	2800.33	49.6667	16980.3
GQ515349	5627	2534	1027.67	19624.3	878.667	6594
DQ420936	0	92.6667	0	0	0	115.333
JF300397	3.33333	58.6667	98	919.667	18.3333	516.333
JQ666400	546.333	466.667	9119	597	23.6667	298.333
GU721692	0	0	0	2.66667	0	15
EU750677	53.6667	79	14.3333	50.3333	3	16
FJ762736	0	0	2.33333	0	0	11.6667
AB237662	0	0	0.333333	1	0	1.33333
AM901843	0	0.666667	0	0	0	0.333333
GU721592	0	8	0	0	0	0
JQ666393	79.3333	643.333	89	7.66667	0.333333	578.333
HQ631022	0	0	0	0	1.33333	0.666667
FJ778090	0	0	0	0	3.33333	0
JN207242	0	25.3333	0	0	0	0
GQ510076	186	85	58.3333	612	30.3333	196
AM902032	0	3	0.333333	0	0	4
GQ526984	8	3.66667	126.667	8.66667	0.333333	3
HQ631040	0	8.66667	0	0	0	0
GQ229071	0	2.33333	0	0	0	0
HQ631046	6.66667	40.3333	0	0	0	0
GU721312	0	1.33333	0	0	0	0
JF926974	0	0	0.666667	0	0	0
AJ937754	0	0	0	2.33333	0	0
FJ760563	0	0	1	1	0	9.66667
FJ210547	0	0	0	0.333333	0	2.66667
EU750691	0	0	0	0.333333	0	15.3333
HQ630977	0	0	0.333333	0.333333	0	0
FJ455522	0	0	0	242.667	0	0
GQ512866	0	0	0	0	0	5.33333
AB581220	0	78	0	0	0	0
HM162228	2	65	10.6667	41.3333	12.6667	448
EU828353	5	124.667	24.6667	92.6667	30	1034.33
GQ516394	0	3.66667	0	0	0	0
GU721712	1.66667	1.33333	25.6667	1.33333	0	0.333333
GU721713	0	0	0	0	0	1.66667
GQ120973	0	2	0	0	0	0
EU330629	0	0	0	0.333333	0	1
FJ439584	3.33333	0	0	0	0	0
FJ466715	55.3333	0	22.3333	259	0	0.333333
GU721583	0	0	0	11.6667	0	0
HM162227	0	0	0	0.333333	0	0.333333
EU489956	249	122.333	1852	950	44.6667	356.333
FJ757601	0	0	0	0	0.666667	0
JQ666474	1907.33	0	0	13	0	22.6667
AJ301962	0	34	2.33333	0	0	0
HQ630976	4424	1418	1199.33	11803.3	276.333	12691.7
FJ824809	4.33333	0	0	0	0	0
HM162129	0	0	0.333333	0	0	1.33333
GQ508832	0	0	33.6667	0.333333	0	510.667
JN681281	0	0	0	0	0	2.66667
JN396902	132.667	29.3333	19.3333	10.6667	4.33333	22
AB236001	0.333333	0	0	1.66667	0	0
FJ761475	0	0	1	0.666667	0	8.33333
FJ196603	8.33333	1.33333	1.66667	1.33333	0.333333	2
GU721783	7	4	2	15.6667	1.33333	7.33333
GU721782	42.3333	17.6667	18.3333	184.333	6	52.6667
HQ631062	0	0	0	0	0	13
HM037671	2469	0	0	0	0.333333	0
JN905441	0	11.6667	0	0	0	0
AM901979	71	0	0	0	0	0
GU721574	1.33333	2.66667	2.66667	1.33333	0.666667	15
JN904666	0	0	4.66667	0	0	0
FN562027	4.33333	8	5.33333	47.3333	0.333333	65.6667
JQ666749	199195	45981.7	21002.3	13103	5161.33	30492
HM161951	0.333333	0	0.333333	1	0	1
GU721572	553.667	1224.33	605.667	534.333	64.6667	5428.67
EU035416	0	0	0	7	31.3333	15.3333
JF907594	0	0	0	0	0	1.33333
JN906613	0	23.6667	0	0	0	0
FM866392	34	0	0	0	0	0
GU721903	0.666667	0.666667	0	2.66667	0.666667	1.33333
FJ196607	0.333333	0	0	0	0.333333	0
AM901881	0	1.33333	0	0	0	0
GU174360	0	0	3	12.6667	0.333333	98.6667
GQ525984	0	325	1	0	0	229.667
EU301643	0.666667	0	0	0	0	0
AB505424	0	0	1.66667	0	0	0
JN905964	0.666667	0	0	0	0	9.33333
AF281178	0	0	0	0	0	14
GU174279	0.333333	0	682.667	1	0	0
EU680520	0	0	77.6667	168.667	0.333333	423.333
GU721332	1	0.333333	1.66667	5.33333	0	3
EU489902	1	1	1.33333	0.666667	0	10.6667
FJ762572	535.333	0	0	0.333333	0	65.3333
EU490021	8.33333	0.666667	1.66667	22	0	22.6667
HM488368	0	0	64	0.333333	0	0
HM162121	4.66667	1.66667	1	11.6667	1.33333	4
HQ631068	0.666667	4355.33	209.333	684.667	0.666667	50.6667
HM487012	49	12.6667	0	0	0	0
GQ866202	0	0.333333	0.666667	6.66667	0	0
AJ875354	0.666667	62.6667	0	0	0.333333	1.33333
FN430618	2.33333	0	0	0	0	0
GQ866206	121	3746	790.333	3038	718	28984.3
JN906266	0	27	0	0	0	0
GQ866205	14.6667	79.3333	9.33333	70	2.66667	20.6667
JQ666595	0	83	0	0	0	0
FJ612740	0	0	0	0	0	37.6667
AM901893	2	0	0	0	0	0
FJ760341	0	3	0	0.333333	0	1.33333
FJ761484	0	0	0	0	0	33.3333
FJ759854	20.6667	9.33333	5.33333	58.3333	1.33333	72.3333
GU721288	0	0	0	0	0	4.66667
JN906448	0.666667	0	0	0	0	0
GU566265	0	1.33333	0	0	0	0
GQ866203	0.666667	156.667	1210	1.66667	2.33333	0
GQ120984	0	0	1.33333	0	0	0
JF933767	0.333333	0	0.333333	0	0	1.66667
JN905813	56	17.6667	13.3333	9.33333	1.66667	8.66667
HQ191325	16	8.33333	43	54	4	20.3333
EU480267	370.667	106.667	214.667	551.333	29	1537.33
JQ666344	0.666667	0.333333	5	1	0	0.333333
GQ523832	0	0	0.333333	0	0	2
GQ526854	0.666667	0	0	0	0	0
GU721975	512.667	0	0	0	0	0
AM237287	13241.3	3796	6997	16961.3	789.333	44688
FN397265	1382.67	2204.33	248	1477	93.3333	462
GU078631	3.33333	5	0	0	0	147.667
JQ666454	0	1	0	0	0	0
FJ778809	0	0	0	0	0	4
DQ421022	5.66667	0	26.6667	260.333	0	29.6667
FJ762403	0	0	0	0.333333	0	0.333333
HQ125612	1	0	0	0	0	0
AJ301922	0	0	0	8.33333	0	0
FJ758841	0	1	0	3.33333	2	1777.67
FJ439590	0	0	123	50	0	0
GQ516044	0	0	10	0.666667	0.333333	31
HQ631018	0	42.3333	0	0.666667	0.333333	277.333
GU566297	0.333333	0.333333	0.666667	0	0	0.666667
GQ866214	0	0.333333	0	0	0	0.333333
AM901917	1770.67	0	0.333333	0	0	0
FN689690	0	19.3333	0	5.66667	0	0.666667
EF397557	5.33333	1.33333	2	18.3333	0.666667	15.6667
FJ213534	0.333333	214	0	468.333	0	2827.33
HQ827786	1584.67	132.333	1302.67	165	88	66.6667
FJ759644	0.666667	130.667	0	0	0	0.333333
FJ624272	0	0	0	0	4.33333	0
HM161939	3	72.6667	234	26	0.333333	106.667
JN859290	1	8.33333	0	0	0	0.333333
AY266051	0	0	0.333333	11	0	0
DQ447767	0.333333	8	0	0	0	0
JQ247368	0	0	0	0.666667	0	0.333333
GQ521795	163.333	39.3333	0	0.666667	0	0
HM162312	0	0.333333	0.333333	1	0	0
JF946055	0	0.666667	0	0	0	0
AY154696	41.6667	26	29.6667	63.3333	3.33333	114.333
JF519827	80854.7	8.66667	0	0.333333	6.66667	0
GQ866198	0.666667	252	43.6667	395.333	50.3333	3
EU490176	5.33333	691.667	1395.67	303.667	1	2888.33
GU721967	0	0	53	0	0	0
AB374079	0	0	0	0	0	0.666667
GU721495	0	0	0.666667	0	0	0
GU797139	0.333333	0	0	240	5.66667	0.333333
FJ762516	0	5	0.333333	0	0	5.66667
FJ762102	0	0	0	0	0	13
EU479962	745.667	280.333	453.667	1144.33	45.3333	3014
EU301639	0	72	0	7.66667	0	0
AY929128	0	0	0.666667	0	0	0
GQ525954	0.666667	30.3333	3.33333	0	0.333333	4.66667
EF570501	0	22.3333	0	0	26	20
FN548146	0	12	0	0	0	0
FJ762215	0	0	0	0	0	6.66667
HM037642	1	74.3333	253	55.3333	8	187.333
HQ124888	0.333333	0	470	0.666667	1	0
JQ666633	0	0	0	0	0	1
AM901903	0	0	0	0	0	3.66667
FJ882010	0	1.66667	0	0	0	0
JN905772	0	0	0	114.333	2.33333	1139.67
DQ420738	0	10.6667	0	0	0	0
FJ761142	0	0	0	0	0	3.66667
JN905073	0	17	870.333	2	1.66667	0
AF081468	0	0	51	0	0	0
JN396386	3.66667	0	0	0	0	0
FM875863	1469.67	498.667	210.667	144.333	40	263
AJ242900	174.333	30490.3	6163.67	31211	80.6667	4286.67
GU721811	0	0	0.666667	0	0	0
JN942274	0	0.666667	0	0	0	0
AM901892	0	72.3333	0	0	0	0
HQ631023	42.3333	1274	142.667	1	52.3333	192
HQ211528	0	4.66667	0	0	0	0
GU721683	1	0	0.666667	1	0	2.33333
AB025992	0	0	4	0	0	0
FM177664	914.333	0.333333	0	0	0.333333	0
HM162054	0	0	0	0	0	1.33333
FJ761131	0	0	1	0	0	0
FN397225	0	0	0	46.3333	0	0
FN397224	0	61.3333	0	0	0.333333	0
JF945550	0	0.333333	0	0	0	69.3333
FJ760641	0.666667	0	0	0	0	19.3333
GU721732	1.33333	1.33333	0.333333	2	0.333333	1
FN548157	0	102.667	0	75.6667	13.6667	58
GU797142	0	0	1	0.333333	43.6667	118.667
DQ420973	0	0	29.3333	436.667	0	1.33333
FJ439576	0	546.667	60.3333	102	0	35.3333
AJ246154	27903	7755	4502.33	3354	719.667	4488
FJ779089	0	0	0	0	0	3
GQ229077	0	113.667	0	0	0	0
AM901910	0	16.6667	0	0	0	0
GQ229075	0	0	0	0	0	1.33333
GU721432	0	0	0	72	0.666667	1185.33
AF191550	2	590.667	1387.67	3.66667	3267.67	393.667
GQ525731	0	4	0	8.66667	0	69.3333
JF933755	0.333333	39.6667	20	114.333	0.666667	128
JF933754	0	0	0	0.333333	0	0.333333
EU490138	25	20.6667	352	21.3333	1	12.6667
HQ260041	0	0	0	1	0	0
FJ781344	1485.33	0	0	0	0.333333	0
HQ630971	1.33333	0.333333	9	3	0.333333	0.333333
FJ210502	1.33333	1	0	2.66667	0.666667	2.33333
FJ757763	1.66667	3	42.6667	4.66667	0.333333	2.33333
DQ980598	0	1328.67	0	0	0	1
AM901740	0.333333	0	562.333	0.333333	0.333333	2
GQ458030	0.666667	0.666667	9.33333	1.33333	0	0
JN905688	0	8.33333	0	0	0	0
EU490005	0	0	1	0.333333	0	0
HM037668	0	0	0.333333	0.333333	0	0
GU065532	0	6.66667	0	0	0	0
GU721949	1.66667	18.6667	0.333333	0	0.333333	2.66667
AB625456	0	2	0	0	0	0
GQ526462	0	0	0	0	0	7
HM239714	0	0	0	0	0	7.33333
AY301024	5.66667	0	0	8.33333	0	0
HM239927	0	0	0	0	5	0
HQ630992	0	0	0	38	0	0
GU461431	0	0	0	60.6667	0	0
GU721778	36	17.3333	15	182	7.33333	64
JN905464	0	0	11.3333	0	0	0
DQ421181	22409.3	3	0	0	1.66667	0
GU721776	572.667	474.667	233	2564	100.667	1228.67
GU721777	141.333	77.6667	79	543.333	23.6667	229.667
GU721774	35	8	5	53	1.66667	15.6667
AY123741	0.333333	20.3333	3.66667	14.3333	5.66667	132
AM901907	0	145.667	0	0	0	17.6667
JQ666418	0	28.6667	1.33333	4.66667	0	1.66667
JQ312183	3077.67	0.333333	0	0	0	0
DQ337381	0	0	0	71.3333	0	901
EU480006	0	0	18.3333	0.333333	0	0
AJ972865	0	0	0.333333	0	259.667	1
DQ279837	537.333	1115.67	1018.67	459.333	121.667	9514
JF933752	0	49	32.3333	77.6667	1	172.667
AJ301942	0	0	0	1.33333	0	0
GU721684	0.333333	0	0	0.333333	0	1
JQ666415	0.333333	1.33333	0	0	0	0.333333
FJ235085	0	0	0	1	0	0
GQ131878	0	1	0	0	0	0.666667
GU721685	11.3333	3.33333	3.33333	41	1.33333	48
JQ247402	0	0	0	4	0	0
HQ631036	0.666667	0	0.666667	15.6667	0	0.333333
JQ247406	8.66667	0	236.333	78.6667	1.33333	1388
GU056004	0	29.3333	0	0	0	0
New.ReferenceOTU18	0	0	0	0	0	116.667
New.ReferenceOTU19	0	328.333	165.667	191	0.333333	6.66667
New.ReferenceOTU38	572	12148.7	15818.3	19321.3	224	3958
New.ReferenceOTU39	0	0	67	0	0	41
New.ReferenceOTU34	230	205.333	122.667	279.667	10.3333	659.333
New.ReferenceOTU13	2.66667	428.333	4.66667	2.66667	0.666667	5
New.ReferenceOTU10	4018.33	23562.3	30065	31675.3	611.333	13467
New.ReferenceOTU37	15.3333	62	14	22.3333	1.33333	24.3333
New.ReferenceOTU16	17445.7	2263.33	738.333	2645.67	217.333	1415.67
New.ReferenceOTU31	0.666667	66.3333	225	102.333	1.66667	19
New.ReferenceOTU32	2296	0	22.6667	2.33333	2	0
New.ReferenceOTU33	0.333333	16	9	19.3333	1	2.66667
New.ReferenceOTU8	2	721.333	0	0.333333	1	0.666667
New.ReferenceOTU9	40.6667	414.667	577.667	1102	26.6667	71
New.ReferenceOTU0	467.333	13253.3	16461	18462	340.333	3397
New.ReferenceOTU1	0.666667	0	1757.33	2	1.66667	0
New.ReferenceOTU2	86	16503	12354.7	19307	388.333	4082.67
New.ReferenceOTU3	9.66667	0	0.333333	444.333	35	94
New.ReferenceOTU4	0	450	0	34	1	0
New.ReferenceOTU5	0	0.666667	0.333333	4.66667	0	0
New.ReferenceOTU6	2.33333	4334.67	2856	6815.33	46	601.333
New.ReferenceOTU7	0.333333	5.66667	1	13	0.333333	9
New.ReferenceOTU12	694.333	53.6667	655.667	670.333	1	32
New.ReferenceOTU35	0	0	81.3333	3696.67	0	2.33333
New.ReferenceOTU15	168	119.333	250.667	511	6	336
New.ReferenceOTU36	0.333333	887.333	39.3333	965.333	54.3333	1.66667
New.ReferenceOTU11	34	6.33333	7.33333	6	0.333333	43.6667
New.ReferenceOTU30	1490	61.3333	15.3333	6.33333	0.333333	47.3333
New.ReferenceOTU17	3	778.667	0	55.3333	0.666667	10
New.ReferenceOTU23	437.333	3905.67	2925.33	6880.33	92.6667	1001.33
New.ReferenceOTU22	0	0	0	0	0	73
New.ReferenceOTU21	0	32	514.667	26.6667	1.33333	10.3333
New.ReferenceOTU20	0.333333	1.66667	1251	5	1	2
New.ReferenceOTU27	1.33333	116.333	124.667	176.333	3.33333	24.6667
New.ReferenceOTU14	0.333333	544	667.667	50.6667	20	99.3333
New.ReferenceOTU25	271.667	0	0	0	0	0
New.ReferenceOTU24	5	374	401	548	8.33333	108.667
New.ReferenceOTU29	3	67	66	105	0	18
New.ReferenceOTU28	1.33333	95.3333	100	124.333	2.33333	23.3333
New.ReferenceOTU26	287	0	0	33.3333	0	1.66667
New.CleanUp.ReferenceOTU4	1.33333	0	0	0	0	0
New.CleanUp.ReferenceOTU5	0	0	0	7.66667	0	0
New.CleanUp.ReferenceOTU8	0.666667	0	0	0	0	0
New.CleanUp.ReferenceOTU9	0	0	0.333333	1.33333	0	0
New.CleanUp.ReferenceOTU11	0	0	0	0.666667	0	0.666667
New.CleanUp.ReferenceOTU16	0	0.333333	0.333333	0	0	0
New.CleanUp.ReferenceOTU17	0	0	0	0.666667	0	0
New.CleanUp.ReferenceOTU18	0	0	0.333333	0.333333	0	0
New.CleanUp.ReferenceOTU19	1	0.666667	0.666667	1.66667	0	2.33333
New.CleanUp.ReferenceOTU20	0	0	0	0.666667	0	0
New.CleanUp.ReferenceOTU22	0.666667	0	0	0.333333	0	0
New.CleanUp.ReferenceOTU24	0	0	1	0	0	0
New.CleanUp.ReferenceOTU28	0	0	1	0	0	0
New.CleanUp.ReferenceOTU31	0	0.333333	0	0.333333	0	0
New.CleanUp.ReferenceOTU37	0	0.666667	0	0	0	0
New.CleanUp.ReferenceOTU39	0	0.666667	0	0	0	0
New.CleanUp.ReferenceOTU40	0	0	0	0	0	8.66667
New.CleanUp.ReferenceOTU42	0	0	0.333333	0.333333	0	0
New.CleanUp.ReferenceOTU45	0.333333	2	0	4.66667	0	0.333333
New.CleanUp.ReferenceOTU46	0	0	38	0	0	0
New.CleanUp.ReferenceOTU47	0.666667	0	0	0	0	0
New.CleanUp.ReferenceOTU52	0	0	0	1	0	0
New.CleanUp.ReferenceOTU53	0.333333	0.333333	0.666667	0	0	0
New.CleanUp.ReferenceOTU54	0	1	4	3	0	1.66667
New.CleanUp.ReferenceOTU57	0	0	1	0	0	0
New.CleanUp.ReferenceOTU58	0	0.333333	0	0.333333	0	0
New.CleanUp.ReferenceOTU62	0	14	0	0	0	0
New.CleanUp.ReferenceOTU64	2.66667	0	0	0	0	0
New.CleanUp.ReferenceOTU66	0	0.333333	0	0	0	0.333333
New.CleanUp.ReferenceOTU67	0	0.333333	0	0.666667	0	0.333333
New.CleanUp.ReferenceOTU70	0	2.33333	1	0	0	5.66667
New.CleanUp.ReferenceOTU72	0	2.33333	3.33333	2.33333	0	0
New.CleanUp.ReferenceOTU74	0	0	0.666667	0	0	0
New.CleanUp.ReferenceOTU78	0	0	0	0	0	0.666667
New.CleanUp.ReferenceOTU79	0	0.333333	0	0.333333	0	1
New.CleanUp.ReferenceOTU80	0	0	0.333333	1.33333	0	0
New.CleanUp.ReferenceOTU82	1.66667	2.66667	8.66667	2	0	97.3333
New.CleanUp.ReferenceOTU84	0	0	0.333333	0	0	0.666667
New.CleanUp.ReferenceOTU85	0	0	1	0	0	0
New.CleanUp.ReferenceOTU86	0	0	2.33333	0	0	0
New.CleanUp.ReferenceOTU91	0	3	1	2.33333	0.333333	14
New.CleanUp.ReferenceOTU92	0	0	0.666667	0	0	0
New.CleanUp.ReferenceOTU93	0	1.66667	1.33333	0	1.66667	1.33333
New.CleanUp.ReferenceOTU94	0	0	0	0.333333	0	0.333333
New.CleanUp.ReferenceOTU99	0	0	0	0	0.666667	0
New.CleanUp.ReferenceOTU101	0	0	0	1	0	0
New.CleanUp.ReferenceOTU113	0	0	7	0	0	0
New.CleanUp.ReferenceOTU115	0	0.666667	0.333333	0.666667	0	0
New.CleanUp.ReferenceOTU116	0	0.666667	0.333333	0	0	0
New.CleanUp.ReferenceOTU118	0.333333	0	0.333333	0.666667	0	0.333333
New.CleanUp.ReferenceOTU120	0	0	1	0	0	0
New.CleanUp.ReferenceOTU121	0	0	2.33333	0	0	0
New.CleanUp.ReferenceOTU124	0	0.333333	0	1	0	0
New.CleanUp.ReferenceOTU130	0	2.33333	0.333333	0.333333	0	0.666667
New.CleanUp.ReferenceOTU132	0	0.333333	0.333333	0	0	0
New.CleanUp.ReferenceOTU135	0	0	0.333333	0.333333	0	0
New.CleanUp.ReferenceOTU136	0	0.333333	1.33333	0.333333	0	0.333333
New.CleanUp.ReferenceOTU137	0	0.333333	0	0	0	0.666667
New.CleanUp.ReferenceOTU138	0	0.333333	0.666667	1	0	0
New.CleanUp.ReferenceOTU140	0	0.666667	0	0	0	0
New.CleanUp.ReferenceOTU141	0	0	0	0.666667	0	0
New.CleanUp.ReferenceOTU145	0	0	6.33333	0	0	0
New.CleanUp.ReferenceOTU147	0	6	0	0	0	0.333333
New.CleanUp.ReferenceOTU148	0	0.333333	0.333333	1	0	0
New.CleanUp.ReferenceOTU150	0	0	0	1	0	0
New.CleanUp.ReferenceOTU164	0	12.3333	4	3	0	2
New.CleanUp.ReferenceOTU167	1.66667	0	7	0.333333	0.333333	0
New.CleanUp.ReferenceOTU168	0	0	0	0.333333	0	0.666667
New.CleanUp.ReferenceOTU169	0	0	1.33333	0	0	0
New.CleanUp.ReferenceOTU170	0	0	0.666667	0	0	0
New.CleanUp.ReferenceOTU172	0	1.33333	1.33333	1.66667	0	0
New.CleanUp.ReferenceOTU174	1.33333	0	0	0	0	0
New.CleanUp.ReferenceOTU178	0	0	0.666667	0	0	0
New.CleanUp.ReferenceOTU179	0	0	0	0.333333	0	0.333333
New.CleanUp.ReferenceOTU184	0	0	0	0	0	2.33333
New.CleanUp.ReferenceOTU185	0	0	0.333333	0.666667	0	0
New.CleanUp.ReferenceOTU190	0	24.3333	21.3333	23	1	63.3333
New.CleanUp.ReferenceOTU193	2.33333	0	0	0	0	0
New.CleanUp.ReferenceOTU194	0	0	0	0	0	1
New.CleanUp.ReferenceOTU201	0	0	0	0	0	0.666667
New.CleanUp.ReferenceOTU202	0	0	0.666667	0	0	0
New.CleanUp.ReferenceOTU203	0	0.333333	0	0.333333	0	0
New.CleanUp.ReferenceOTU209	0	21.3333	2	0.666667	0	0
New.CleanUp.ReferenceOTU210	0	5.33333	4	2.33333	0	5.33333
New.CleanUp.ReferenceOTU211	0	0.333333	0	0.333333	0	0
New.CleanUp.ReferenceOTU212	0	0	0	0.333333	0	0.333333
New.CleanUp.ReferenceOTU218	0.666667	0	0	0	0	0
New.CleanUp.ReferenceOTU221	0	0.666667	0.333333	0	0	0
New.CleanUp.ReferenceOTU222	0	0.333333	0.333333	0	0	0
New.CleanUp.ReferenceOTU227	3	0.333333	2.33333	3	0	0.333333
New.CleanUp.ReferenceOTU228	0	0	0	1.66667	0	0
New.CleanUp.ReferenceOTU231	0	0	0.666667	0	0	0
New.CleanUp.ReferenceOTU232	0	2	0.666667	1	0	4.66667
New.CleanUp.ReferenceOTU233	0	0	0	0	0	1
New.CleanUp.ReferenceOTU237	0.333333	0	0	0	0	1
New.CleanUp.ReferenceOTU241	0	0.333333	0	0	0	1.66667
New.CleanUp.ReferenceOTU242	0	0.333333	0	0.333333	0	0
New.CleanUp.ReferenceOTU243	0	0	0	0.333333	0	0.333333
New.CleanUp.ReferenceOTU245	0	0.333333	0	0.333333	0	0
New.CleanUp.ReferenceOTU246	0	0.666667	0	0	0	0
New.CleanUp.ReferenceOTU249	0	2.66667	1.33333	0.666667	0.333333	0
New.CleanUp.ReferenceOTU253	0	0.333333	1.33333	0.333333	0	0.333333
New.CleanUp.ReferenceOTU256	0	0	0	1	0	0
New.CleanUp.ReferenceOTU257	0	0.333333	0.666667	0.333333	0	0
New.CleanUp.ReferenceOTU262	0	0.333333	0	0.333333	0	0.666667
New.CleanUp.ReferenceOTU263	0	0	0.666667	0	0	0
New.CleanUp.ReferenceOTU264	0	1.33333	1	2	0	0.333333
New.CleanUp.ReferenceOTU266	0	0.333333	0.333333	0.333333	0	0
New.CleanUp.ReferenceOTU268	0	0	0.666667	0	0	0
New.CleanUp.ReferenceOTU271	0	7	6.66667	10	0	0
New.CleanUp.ReferenceOTU277	0	0	0	0.666667	0	0
New.CleanUp.ReferenceOTU283	0	0	0	0.666667	0	0
New.CleanUp.ReferenceOTU284	0	0.333333	0.333333	0.666667	0	0.333333
New.CleanUp.ReferenceOTU285	0	0	0.666667	0	0	0
New.CleanUp.ReferenceOTU286	0	0.333333	0	0.333333	0	0
New.CleanUp.ReferenceOTU287	0	0	0	0.333333	0	0.333333
New.CleanUp.ReferenceOTU291	0	1.66667	0	0	0	0
New.CleanUp.ReferenceOTU294	0	0	0.666667	0	0	0
New.CleanUp.ReferenceOTU296	0	0.666667	0.666667	0.666667	0	0
New.CleanUp.ReferenceOTU297	0	0.333333	0.333333	0	0	0
New.CleanUp.ReferenceOTU300	0	0	0	3	0	0
New.CleanUp.ReferenceOTU301	0	1.33333	1.33333	5.33333	0	0
New.CleanUp.ReferenceOTU304	0	1.33333	1.33333	3	0	0.333333
New.CleanUp.ReferenceOTU305	0	0.333333	0.333333	0.333333	0	0
New.CleanUp.ReferenceOTU306	1	0	0	0	0	0
New.CleanUp.ReferenceOTU307	0	6	0	0	0	0
New.CleanUp.ReferenceOTU308	0	0.666667	0	0.333333	0	0.333333
New.CleanUp.ReferenceOTU312	0	0	0.666667	0	0	0
New.CleanUp.ReferenceOTU320	0	0	0	0.666667	0	0
New.CleanUp.ReferenceOTU323	0	0	0	0	0	1
New.CleanUp.ReferenceOTU324	0	0	0	0.333333	0	4.66667
New.CleanUp.ReferenceOTU327	0	0	0	163.333	0	0
New.CleanUp.ReferenceOTU330	0	0	0	1.33333	0	0
New.CleanUp.ReferenceOTU331	0	1	0	0.333333	0	0
New.CleanUp.ReferenceOTU336	0	0	0	0.333333	0	0.666667
New.CleanUp.ReferenceOTU337	0	0.333333	0.333333	0.666667	0	0
New.CleanUp.ReferenceOTU341	0	0	0	0	0	145
New.CleanUp.ReferenceOTU343	0	0	0.666667	0.666667	0	0
New.CleanUp.ReferenceOTU345	0	1	0	0.333333	0	0
New.CleanUp.ReferenceOTU346	0	0	0	0	0	1
New.CleanUp.ReferenceOTU347	0	10.3333	0	0	0	0
New.CleanUp.ReferenceOTU348	1.33333	0.666667	1	0.666667	0	0.333333
New.CleanUp.ReferenceOTU349	0	2	0	0	0	0
New.CleanUp.ReferenceOTU350	0	0	0	0.666667	0	0.333333
New.CleanUp.ReferenceOTU351	0	0	0	0.666667	0	0
New.CleanUp.ReferenceOTU355	0	0	0	0.333333	0.333333	43.6667
New.CleanUp.ReferenceOTU357	0	1.66667	2	1.33333	0	0
New.CleanUp.ReferenceOTU362	0	0.333333	0	0.333333	0	0
New.CleanUp.ReferenceOTU363	0	0.333333	0	0.333333	0	0
New.CleanUp.ReferenceOTU364	0	0	0	1.66667	0	0
New.CleanUp.ReferenceOTU367	90.6667	0	0	0	0	0
New.CleanUp.ReferenceOTU368	0	0.333333	0	0.333333	0	0
New.CleanUp.ReferenceOTU369	0	0.333333	1.33333	0	0	0
New.CleanUp.ReferenceOTU371	0	0.666667	0.333333	0.333333	0	1
New.CleanUp.ReferenceOTU373	0	0.333333	0	0	0	0.333333
New.CleanUp.ReferenceOTU376	0	0.666667	1.33333	1	0	0
New.CleanUp.ReferenceOTU380	0	0.666667	0	0	0	0
New.CleanUp.ReferenceOTU383	0	1.66667	1.33333	3	0	0.333333
New.CleanUp.ReferenceOTU386	0	0	0.333333	0.333333	0	0
New.CleanUp.ReferenceOTU388	0	0.666667	0	1.33333	0	0
New.CleanUp.ReferenceOTU394	0	2	0	0	0	0
New.CleanUp.ReferenceOTU396	0	2.33333	2	1.66667	0	0.666667
New.CleanUp.ReferenceOTU400	0	0	0	0.666667	0	0.333333
New.CleanUp.ReferenceOTU402	0	0	14	0.333333	0	0
New.CleanUp.ReferenceOTU403	0	2.33333	2	1	0	0.666667
New.CleanUp.ReferenceOTU404	0	0	0	0.666667	0	0
New.CleanUp.ReferenceOTU405	1	0	0	0	0	0
New.CleanUp.ReferenceOTU407	0	0.333333	0.666667	0	0	0
New.CleanUp.ReferenceOTU414	0	0.333333	0	0.333333	0	0
New.CleanUp.ReferenceOTU424	0	0	0.666667	0	0	0
New.CleanUp.ReferenceOTU425	0	0.666667	0	0	0	0
New.CleanUp.ReferenceOTU428	0	1	0	0.666667	0	0
New.CleanUp.ReferenceOTU429	0	0.333333	0.333333	0.333333	0	0
New.CleanUp.ReferenceOTU432	0	0	0	0.666667	0	0.666667
New.CleanUp.ReferenceOTU436	0	0	0	0.333333	0	0.333333
New.CleanUp.ReferenceOTU438	0	1.66667	0.333333	0	0	0
New.CleanUp.ReferenceOTU439	0.666667	0	0	0	0	0
New.CleanUp.ReferenceOTU444	0.666667	0	0	0	0	0
New.CleanUp.ReferenceOTU446	0	0.333333	0	0	0	0.333333
New.CleanUp.ReferenceOTU447	0	0.333333	0.666667	0	0	0.333333
New.CleanUp.ReferenceOTU448	0	6.66667	0	0.333333	0	0.333333
New.CleanUp.ReferenceOTU450	0.666667	0	0	0	0	0
New.CleanUp.ReferenceOTU451	0	0	0.666667	0.666667	0	0.666667
New.CleanUp.ReferenceOTU452	0	0	2.66667	0	0	0
New.CleanUp.ReferenceOTU453	0	0	0.333333	0.333333	0	0.333333
New.CleanUp.ReferenceOTU455	0	0	0	0.666667	0	0
New.CleanUp.ReferenceOTU456	0.333333	0	0	1.33333	0	0
New.CleanUp.ReferenceOTU458	0	22.6667	0	0	0	0
New.CleanUp.ReferenceOTU463	0	0.333333	0	0.333333	0	0
New.CleanUp.ReferenceOTU466	0	0	0.666667	0	0	0.333333
New.CleanUp.ReferenceOTU468	0.666667	0	0	0	0	0
New.CleanUp.ReferenceOTU469	0	0	0.666667	0	0	0
New.CleanUp.ReferenceOTU470	0	0	0.666667	0	0	0
New.CleanUp.ReferenceOTU472	0	0	5.66667	0	0	0
New.CleanUp.ReferenceOTU473	0	0	0	0.666667	0	0
New.CleanUp.ReferenceOTU474	0	0	0	1	0	1
New.CleanUp.ReferenceOTU476	0	0	0	0.666667	0	0
New.CleanUp.ReferenceOTU480	2.33333	0	0	0	0	0
New.CleanUp.ReferenceOTU482	1	0	0.333333	0	0	0
New.CleanUp.ReferenceOTU484	0	0	0.333333	0	0	0.333333
New.CleanUp.ReferenceOTU485	0	0.666667	0	0	0	0
New.CleanUp.ReferenceOTU486	0	19.6667	7.66667	15	0.333333	30.3333
New.CleanUp.ReferenceOTU487	0	0	0	0.333333	0	0.333333
New.CleanUp.ReferenceOTU488	0.333333	8.33333	8.33333	10.6667	0	2.33333
New.CleanUp.ReferenceOTU493	1.66667	0	0	0.333333	0	0.333333
New.CleanUp.ReferenceOTU494	1	0	0	0	0	0
New.CleanUp.ReferenceOTU498	12.6667	0	0	0	0	0
New.CleanUp.ReferenceOTU499	0	0.333333	0	0.333333	0	1
New.CleanUp.ReferenceOTU501	1	0	0.333333	0.333333	0	0
New.CleanUp.ReferenceOTU503	0	0	0.666667	0	0	0.333333
New.CleanUp.ReferenceOTU507	2.33333	33.3333	230.333	89.6667	1.33333	9.33333
New.CleanUp.ReferenceOTU508	0	0	0	1	0	0.333333
New.CleanUp.ReferenceOTU509	0	12	11.6667	17	0.333333	2.66667
New.CleanUp.ReferenceOTU511	0	0.666667	0.333333	0	0	0
New.CleanUp.ReferenceOTU512	0	1	1	0.333333	0.333333	0.333333
New.CleanUp.ReferenceOTU513	0	15.3333	12	12	0.333333	32.3333
New.CleanUp.ReferenceOTU515	0	0.666667	0	0.333333	0	0
New.CleanUp.ReferenceOTU517	0	0	0	0	0	1
New.CleanUp.ReferenceOTU519	0	0.333333	0.333333	0.333333	0	0
New.CleanUp.ReferenceOTU521	0	0	1.66667	0	0	0
New.CleanUp.ReferenceOTU522	0	0	0.666667	0	0	0
New.CleanUp.ReferenceOTU530	0.666667	0	0	0	0	0
New.CleanUp.ReferenceOTU531	0	0.666667	0	0	0	0
New.CleanUp.ReferenceOTU534	0.333333	2.66667	3	3.33333	0	0
New.CleanUp.ReferenceOTU535	0	0.333333	0	0.333333	0	0
New.CleanUp.ReferenceOTU538	0	0.333333	1	1.33333	0	1.33333
New.CleanUp.ReferenceOTU539	0	0	0.666667	0	0	0
New.CleanUp.ReferenceOTU542	0	1.33333	0	0	0	0
New.CleanUp.ReferenceOTU549	0	0	0	1.33333	0	1.33333
New.CleanUp.ReferenceOTU550	4.33333	0	0	0	0	0
New.CleanUp.ReferenceOTU555	0	1.33333	3	0	0.333333	2
New.CleanUp.ReferenceOTU558	0	0.333333	0.333333	1.33333	0	0
New.CleanUp.ReferenceOTU560	0.333333	0.666667	0	0	0	0
New.CleanUp.ReferenceOTU562	0	0	0.333333	0	0.333333	0
New.CleanUp.ReferenceOTU568	0	0	197.333	2.33333	0	0
New.CleanUp.ReferenceOTU569	3.66667	0	0	0	0	0
New.CleanUp.ReferenceOTU570	0	0.333333	0	0.333333	0	0
New.CleanUp.ReferenceOTU571	0	0.333333	0	0.666667	0	0
New.CleanUp.ReferenceOTU572	0	0	0.666667	0	0	0
New.CleanUp.ReferenceOTU574	0	0	0.666667	0.333333	0	0.666667
New.CleanUp.ReferenceOTU575	0	0	0	0.333333	0	0.666667
New.CleanUp.ReferenceOTU577	0	0	0	0.666667	0.333333	0.333333
New.CleanUp.ReferenceOTU580	0	0	0.666667	0	0	1
New.CleanUp.ReferenceOTU581	0	0	0.333333	0.333333	0	0
New.CleanUp.ReferenceOTU584	0	0	0	0.333333	0	0.333333
New.CleanUp.ReferenceOTU588	0	0.333333	0	0	0	0.333333
New.CleanUp.ReferenceOTU593	0	0	1	0	0	0
New.CleanUp.ReferenceOTU594	0	1.66667	0	0.666667	0	0
New.CleanUp.ReferenceOTU595	0	0.333333	0	0.666667	0	1
New.CleanUp.ReferenceOTU597	0.666667	0	0	0	0	0
New.CleanUp.ReferenceOTU601	0	0	0.666667	0	0	0
New.CleanUp.ReferenceOTU606	0	0	0.666667	0	0	0
New.CleanUp.ReferenceOTU609	0	1	0	0	0	0.333333
New.CleanUp.ReferenceOTU611	0	0	0.666667	0	0	0
New.CleanUp.ReferenceOTU612	0	0	0.333333	0.333333	0	0
New.CleanUp.ReferenceOTU613	0	0	0	1	0	0.333333
New.CleanUp.ReferenceOTU614	0	0	0	0.666667	0	1
New.CleanUp.ReferenceOTU617	0	0	0	0.333333	0	0.333333
New.CleanUp.ReferenceOTU620	0	9	0	0	0	0
New.CleanUp.ReferenceOTU621	0	0.333333	0	0	0	0.333333
New.CleanUp.ReferenceOTU622	0	0	0	0.666667	0	0
New.CleanUp.ReferenceOTU623	0	0	1	0	0	0
New.CleanUp.ReferenceOTU627	0	0	2	0	0	0
New.CleanUp.ReferenceOTU629	0	0	0.333333	0.333333	0	0
New.CleanUp.ReferenceOTU630	0	0.333333	0.333333	0	0	0.333333
New.CleanUp.ReferenceOTU631	0.666667	0	0	0	0	0
New.CleanUp.ReferenceOTU632	0.666667	0	0	0	0	0
New.CleanUp.ReferenceOTU635	0	0	0	1	0	0
New.CleanUp.ReferenceOTU636	0	1	0.333333	0	0	0
New.CleanUp.ReferenceOTU637	0	3.33333	3	4.66667	0	1
New.CleanUp.ReferenceOTU638	0	0	0.666667	0	0	0
New.CleanUp.ReferenceOTU639	1.66667	0	0	0.333333	0	0
New.CleanUp.ReferenceOTU641	0	0	0	0.333333	0	2.33333
New.CleanUp.ReferenceOTU642	0	0.333333	0	0	0	0.666667
New.CleanUp.ReferenceOTU645	0	0	2.66667	1	0	0
New.CleanUp.ReferenceOTU646	0	0.666667	0	0	0	0
New.CleanUp.ReferenceOTU649	0	0	1	0	0	0
New.CleanUp.ReferenceOTU651	0	1	0	0	0	0.666667
New.CleanUp.ReferenceOTU656	0	0	0	0.666667	0	0
New.CleanUp.ReferenceOTU659	0	0	0	0	0	1
New.CleanUp.ReferenceOTU664	0	0.333333	0.333333	0	0	0
New.CleanUp.ReferenceOTU665	0	0	0	0.666667	0	0
New.CleanUp.ReferenceOTU666	0	0	0.333333	0	0	0.333333
New.CleanUp.ReferenceOTU670	0	0	0	0.666667	0	0
New.CleanUp.ReferenceOTU672	0	0	0	0.666667	0	0
New.CleanUp.ReferenceOTU674	0	0.666667	0	0	0	0
New.CleanUp.ReferenceOTU676	0	0	1	0.333333	0	0
New.CleanUp.ReferenceOTU679	0.333333	0.333333	1	3.33333	0.333333	0.666667
New.CleanUp.ReferenceOTU684	0	0.666667	0	0	0	0
New.CleanUp.ReferenceOTU687	0	0	0.666667	0.333333	0	0
New.CleanUp.ReferenceOTU690	0	0.333333	0.333333	0	0	0
New.CleanUp.ReferenceOTU696	0	0.333333	0.333333	0.333333	0	0
New.CleanUp.ReferenceOTU703	11.6667	0	0	0	0	0
New.CleanUp.ReferenceOTU705	0	0	1.66667	1	0	0.666667
New.CleanUp.ReferenceOTU707	0	0.333333	0.333333	0.333333	0	0
New.CleanUp.ReferenceOTU708	0	0	0.333333	0.333333	0	0.333333
New.CleanUp.ReferenceOTU710	0	0	0	0.333333	0	2
New.CleanUp.ReferenceOTU714	0	20.3333	14.3333	16	0	45
New.CleanUp.ReferenceOTU717	0	0.666667	0.333333	0.333333	0	1.33333
New.CleanUp.ReferenceOTU720	0	0	1	0	0	0
New.CleanUp.ReferenceOTU728	0	0.333333	0	0.333333	0	0
New.CleanUp.ReferenceOTU729	4.33333	0	0	0	0	0
New.CleanUp.ReferenceOTU730	0	0	2.66667	0	0	0
New.CleanUp.ReferenceOTU732	0	0	0	0	0	2.33333
New.CleanUp.ReferenceOTU735	0	0	0	0	0	0.666667
New.CleanUp.ReferenceOTU737	0	0	1	0	0	0
New.CleanUp.ReferenceOTU738	0	0.333333	0	0	0	0.333333
New.CleanUp.ReferenceOTU743	0	0	0.333333	0.333333	0	0
New.CleanUp.ReferenceOTU744	0	0	0.333333	0.333333	0	0
New.CleanUp.ReferenceOTU748	0	0	1	0	0	0
New.CleanUp.ReferenceOTU750	2	0	0	0	0	0
New.CleanUp.ReferenceOTU751	0	0	0.333333	1	0	0
New.CleanUp.ReferenceOTU752	0	0	0.333333	0.333333	0	0
New.CleanUp.ReferenceOTU758	0	0	1	0	0	0
New.CleanUp.ReferenceOTU760	0	0	0.666667	7.66667	0	0
New.CleanUp.ReferenceOTU765	0	2.33333	0	0	0	0
New.CleanUp.ReferenceOTU768	8	1.66667	3.66667	2	0	3.66667
New.CleanUp.ReferenceOTU770	0	0	0.333333	0	0	0.333333
New.CleanUp.ReferenceOTU771	0.333333	0	4	0	0	0
New.CleanUp.ReferenceOTU773	1.33333	16.6667	12.3333	18.6667	0.333333	5.33333
New.CleanUp.ReferenceOTU784	0	1	0	0	0	0
New.CleanUp.ReferenceOTU787	0	1.33333	0.333333	0	0	0
New.CleanUp.ReferenceOTU790	0	0.333333	0	0	0	0.333333
New.CleanUp.ReferenceOTU798	0	0	0	0.666667	0	0
New.CleanUp.ReferenceOTU802	0	0	0.666667	0	0	0
New.CleanUp.ReferenceOTU804	0.666667	0	2.33333	0	0	0.333333
New.CleanUp.ReferenceOTU805	0	0	0	0.666667	0	0
New.CleanUp.ReferenceOTU807	0	6.66667	0	0	0	0.333333
New.CleanUp.ReferenceOTU808	0	0	0	0	0	0.666667
New.CleanUp.ReferenceOTU809	0	2	3	7.33333	0	1
New.CleanUp.ReferenceOTU816	0	0.666667	0	0.666667	0.333333	0
New.CleanUp.ReferenceOTU818	0	0	0.333333	0.333333	0	0
New.CleanUp.ReferenceOTU819	0	0	0.333333	1.66667	0	0
New.CleanUp.ReferenceOTU820	0	0.333333	0.333333	0.333333	0	0
New.CleanUp.ReferenceOTU823	0	0	0.333333	0.333333	0	0
New.CleanUp.ReferenceOTU825	0	0	0	0.333333	0	0.333333
New.CleanUp.ReferenceOTU833	0	0	0.333333	0.333333	0	0
New.CleanUp.ReferenceOTU834	0.333333	0	0	0.333333	0	0
New.CleanUp.ReferenceOTU837	0	0	1	0	0	0
New.CleanUp.ReferenceOTU838	0	0.333333	0	0.333333	0	0
New.CleanUp.ReferenceOTU840	0.666667	0	0	0	0	0
New.CleanUp.ReferenceOTU842	0.666667	0	0	0	0	0
New.CleanUp.ReferenceOTU843	0	0.333333	0	0.333333	0	0
New.CleanUp.ReferenceOTU844	0	0	0.333333	0	0	0.333333
New.CleanUp.ReferenceOTU847	0	0.666667	0	0	0	0
New.CleanUp.ReferenceOTU848	0	0	0.333333	0.666667	0	0
New.CleanUp.ReferenceOTU851	0	2.33333	1.33333	3.33333	0	0.666667
New.CleanUp.ReferenceOTU852	0	0	2	0	0	0
New.CleanUp.ReferenceOTU863	0	1	0.333333	0.333333	0	0
New.CleanUp.ReferenceOTU866	0	0	0	0.333333	0	0.333333
New.CleanUp.ReferenceOTU869	0	0.666667	0	0.333333	0	0.333333
New.CleanUp.ReferenceOTU871	0	0	0	1	0	0
New.CleanUp.ReferenceOTU872	0	0	0.333333	0.333333	0	0
New.CleanUp.ReferenceOTU877	0	0	0.666667	0	0	0
New.CleanUp.ReferenceOTU882	0	2	3	2.33333	0	0
New.CleanUp.ReferenceOTU888	0	2.33333	4.33333	4.66667	0	1
New.CleanUp.ReferenceOTU897	0	1	9	0.333333	0	1.33333
New.CleanUp.ReferenceOTU899	0	0	0	0	0	1
New.CleanUp.ReferenceOTU901	0	2	2	1.33333	0	0.666667
New.CleanUp.ReferenceOTU902	0.333333	0	0.333333	0	0	0
New.CleanUp.ReferenceOTU905	0.333333	1.66667	1	1.66667	0	0.333333
New.CleanUp.ReferenceOTU906	0	0.666667	0.666667	0.333333	0	0
New.CleanUp.ReferenceOTU907	0	0	8.33333	0.333333	0	0
New.CleanUp.ReferenceOTU908	0	0	0	0	0	0.666667
New.CleanUp.ReferenceOTU909	0	0.333333	0.333333	0	0.333333	0.333333
New.CleanUp.ReferenceOTU914	0	6.33333	11.3333	12.3333	0.333333	2
New.CleanUp.ReferenceOTU916	0	2.33333	6.33333	2	0	0.333333
New.CleanUp.ReferenceOTU918	1	0	0	0	0	0
New.CleanUp.ReferenceOTU919	0	0	0.666667	0	0	0
New.CleanUp.ReferenceOTU922	0	0	0	0	0	1
New.CleanUp.ReferenceOTU925	0.333333	1	0.333333	0	0	0.333333
New.CleanUp.ReferenceOTU932	0	0.333333	0	0.333333	0	0
New.CleanUp.ReferenceOTU934	0.666667	0	0	0	0	0
New.CleanUp.ReferenceOTU935	0	0	0.666667	0	0	0
New.CleanUp.ReferenceOTU941	0.333333	0	0	0	0	0.333333
New.CleanUp.ReferenceOTU946	0.333333	1.33333	0	0	0	2.66667
New.CleanUp.ReferenceOTU947	0	0.333333	0.666667	1	0	0
New.CleanUp.ReferenceOTU948	0	0	0	0	0	2.66667
New.CleanUp.ReferenceOTU950	0	0	0.333333	0.333333	0	0
New.CleanUp.ReferenceOTU951	0	0	0	0.666667	0	0
New.CleanUp.ReferenceOTU962	0	0	0	1.33333	0	0.666667
New.CleanUp.ReferenceOTU966	0	0	0	0.666667	0	0
New.CleanUp.ReferenceOTU968	0	0	1	0	0	0
New.CleanUp.ReferenceOTU973	0	0	0.666667	0	0	0
New.CleanUp.ReferenceOTU974	0.333333	0	0	0.333333	0	0
New.CleanUp.ReferenceOTU975	0	0	0.333333	0	0	0.333333
New.CleanUp.ReferenceOTU976	0	0	2	1	0	0.666667
New.CleanUp.ReferenceOTU978	0	0	1	0	0	0
New.CleanUp.ReferenceOTU983	2	33.6667	21.6667	50.6667	1	8.66667
New.CleanUp.ReferenceOTU988	0	0	0	2	0	0
New.CleanUp.ReferenceOTU989	0	0.333333	0	0	0	0.333333
New.CleanUp.ReferenceOTU992	0.333333	0.333333	0	0	0	0
New.CleanUp.ReferenceOTU993	0	0	1.33333	0	0	0
New.CleanUp.ReferenceOTU994	1	0.333333	0.666667	0	0	0
New.CleanUp.ReferenceOTU995	0	0.666667	0.333333	0.333333	0	0
New.CleanUp.ReferenceOTU996	0	0.333333	0.333333	0	0	0
New.CleanUp.ReferenceOTU997	0	0	0	0.666667	0	0
New.CleanUp.ReferenceOTU998	0	0.333333	0.333333	1.33333	0	0
New.CleanUp.ReferenceOTU999	0	0	0	0.666667	0	0
New.CleanUp.ReferenceOTU1001	0	0	0	0.666667	0	0
New.CleanUp.ReferenceOTU1003	0	0	0.333333	0.333333	0	0.333333
New.CleanUp.ReferenceOTU1004	0	0.333333	0.333333	0.333333	0	0
New.CleanUp.ReferenceOTU1006	0	0.666667	0	0	0.666667	0
New.CleanUp.ReferenceOTU1007	0	2.33333	1.33333	0	0.666667	0.333333
New.CleanUp.ReferenceOTU1009	0	0	0	5.33333	0	0
New.CleanUp.ReferenceOTU1011	0	0.333333	0	0.333333	0	0
New.CleanUp.ReferenceOTU1025	0	0	0	0.666667	0	0.333333
New.CleanUp.ReferenceOTU1028	0	0.333333	0	0.333333	0	0
New.CleanUp.ReferenceOTU1029	0	0	0.666667	0	0	0
New.CleanUp.ReferenceOTU1032	0	0	0	3.33333	0	13.3333
New.CleanUp.ReferenceOTU1035	2.66667	17.6667	21.3333	30.6667	1	10
New.CleanUp.ReferenceOTU1036	0	2.33333	1.66667	2	0	1.33333
New.CleanUp.ReferenceOTU1037	0	0	0.666667	0	0	0
New.CleanUp.ReferenceOTU1038	0	0	0	0.666667	0	0
New.CleanUp.ReferenceOTU1039	0	0.333333	0	0.333333	0	0
New.CleanUp.ReferenceOTU1040	0	0	0	0.666667	0	0
New.CleanUp.ReferenceOTU1041	0	1.66667	1	3.33333	0	0.333333
New.CleanUp.ReferenceOTU1045	0	0	0	1	0	0
New.CleanUp.ReferenceOTU1046	0	0.333333	0	0.333333	0	0
New.CleanUp.ReferenceOTU1048	0	1.33333	0	0	0	0
New.CleanUp.ReferenceOTU1049	0	0.333333	0.333333	0.333333	0	0
New.CleanUp.ReferenceOTU1051	0	0	0	0	0	1.66667
New.CleanUp.ReferenceOTU1054	1.33333	0	0	0	0	1
New.CleanUp.ReferenceOTU1059	0	8.33333	11	13	0.333333	1.66667
New.CleanUp.ReferenceOTU1061	0	0.333333	0.333333	0	0	0.666667
New.CleanUp.ReferenceOTU1065	0	1.66667	0.666667	3.33333	0	0
New.CleanUp.ReferenceOTU1067	0.666667	0.666667	0	0.666667	0.333333	0.666667
New.CleanUp.ReferenceOTU1073	0	0	0	0.666667	0	0.666667
New.CleanUp.ReferenceOTU1074	0.333333	0	0	0.333333	0	0
New.CleanUp.ReferenceOTU1077	0	0	0	0.333333	0	0.333333
New.CleanUp.ReferenceOTU1080	0.333333	0	0	0.333333	0	0
New.CleanUp.ReferenceOTU1081	0	0.666667	1	0.333333	0	0
New.CleanUp.ReferenceOTU1082	0	0.666667	0	0	0	0
New.CleanUp.ReferenceOTU1085	0	4	0	0	0	0
New.CleanUp.ReferenceOTU1086	0.333333	0	0.333333	0	0	0
New.CleanUp.ReferenceOTU1090	0	0	0	0.666667	0	0
New.CleanUp.ReferenceOTU1094	0	0	0	0	0.333333	0.333333
New.CleanUp.ReferenceOTU1095	0	0.333333	3	0.333333	0	0
New.CleanUp.ReferenceOTU1103	0	0	0	1	0	0
New.CleanUp.ReferenceOTU1109	0	0	0	0	0.333333	0.333333
New.CleanUp.ReferenceOTU1111	0	0	1	0	0	0
New.CleanUp.ReferenceOTU1112	0	0	1	0	0	0
New.CleanUp.ReferenceOTU1118	0	0	0	0	0	0.666667
New.CleanUp.ReferenceOTU1119	0	0.333333	0	0.333333	0	0.333333
New.CleanUp.ReferenceOTU1120	0	0.333333	0	1	0	0
New.CleanUp.ReferenceOTU1122	0	0	0.333333	0.333333	0	0
New.CleanUp.ReferenceOTU1126	0.333333	18	0.666667	13.6667	0	0.333333
New.CleanUp.ReferenceOTU1127	0	0.666667	0	0	0	0
New.CleanUp.ReferenceOTU1128	0.666667	2.33333	2.66667	4.33333	0	1
New.CleanUp.ReferenceOTU1129	0	0	1.66667	0.333333	0	0
New.CleanUp.ReferenceOTU1130	0	0	0	0	0	0.666667
New.CleanUp.ReferenceOTU1131	0	0	0.333333	0.666667	0	0
New.CleanUp.ReferenceOTU1132	0	0	0	0.333333	0	0.666667
New.CleanUp.ReferenceOTU1133	0	0.333333	0	0.333333	0	0
New.CleanUp.ReferenceOTU1135	0	0	0	0.666667	0	0
New.CleanUp.ReferenceOTU1136	0	1.66667	1	1	0	3.66667
New.CleanUp.ReferenceOTU1137	0.666667	0	0	0	0	0
New.CleanUp.ReferenceOTU1142	0	0	0.333333	1	0	0.333333
New.CleanUp.ReferenceOTU1143	0	0	0.666667	0	0	0
New.CleanUp.ReferenceOTU1146	0	0.333333	0.333333	0	0	0
New.CleanUp.ReferenceOTU1148	0	0	0.333333	0.666667	0	0
New.CleanUp.ReferenceOTU1149	0	1.33333	0	0.333333	0	0
New.CleanUp.ReferenceOTU1155	0	0	0	0	0	0.666667
New.CleanUp.ReferenceOTU1156	1.66667	0.666667	1.33333	2.66667	0	2.33333
New.CleanUp.ReferenceOTU1160	0	0	0.333333	0.333333	0	0
New.CleanUp.ReferenceOTU1161	0	0.333333	50.3333	1.66667	0	0.333333
New.CleanUp.ReferenceOTU1162	0	0.666667	0	0	0	0
New.CleanUp.ReferenceOTU1164	0	0	0.666667	0	0	0.333333
New.CleanUp.ReferenceOTU1165	0	2	2.33333	5	0	0.333333
New.CleanUp.ReferenceOTU1167	0	0	0.333333	0.333333	0	0
New.CleanUp.ReferenceOTU1168	0.333333	0.333333	0	0	0	0
New.CleanUp.ReferenceOTU1171	0	0.333333	0.333333	1	0	0
New.CleanUp.ReferenceOTU1175	0	5	0	8	0.666667	0
New.CleanUp.ReferenceOTU1177	0	3.66667	3.66667	5	0.333333	1
New.CleanUp.ReferenceOTU1179	0	0.666667	0.666667	1.33333	0	0
New.CleanUp.ReferenceOTU1183	0	13	0	0	0	0
New.CleanUp.ReferenceOTU1184	0	0	0	0.666667	0	0
New.CleanUp.ReferenceOTU1186	0	0.333333	0.666667	0	0	0.333333
New.CleanUp.ReferenceOTU1187	0	0.666667	0	0	0	0
New.CleanUp.ReferenceOTU1190	0	0	0	0	0	0.666667
New.CleanUp.ReferenceOTU1191	0	0	0.333333	1	0	0
New.CleanUp.ReferenceOTU1193	0	0	1.66667	0.666667	0	0.333333
New.CleanUp.ReferenceOTU1194	0	1.33333	0.333333	1	0	0
New.CleanUp.ReferenceOTU1196	0	0	0.666667	0	0	0
New.CleanUp.ReferenceOTU1197	0	0.666667	2	0	0	0
New.CleanUp.ReferenceOTU1198	1	0	0.333333	0	0	0
New.CleanUp.ReferenceOTU1201	0	1	1.33333	0.333333	0	0
New.CleanUp.ReferenceOTU1203	0	0	0	1.66667	0	0
New.CleanUp.ReferenceOTU1208	0	0	0	0.333333	0	1
New.CleanUp.ReferenceOTU1212	0	0	0	0.666667	0	0
New.CleanUp.ReferenceOTU1215	0	0	0	0.666667	0	0
New.CleanUp.ReferenceOTU1220	0.333333	0	0	0.333333	0	0
New.CleanUp.ReferenceOTU1222	0	0.666667	0.666667	3.33333	0	0.333333
New.CleanUp.ReferenceOTU1225	0	0	2	0	0	0
New.CleanUp.ReferenceOTU1227	0	0	0.333333	0	0.333333	0
New.CleanUp.ReferenceOTU1229	0	6	8	5.66667	0	2.66667
New.CleanUp.ReferenceOTU1232	0	0.333333	0	0.333333	0	0.333333
New.CleanUp.ReferenceOTU1233	0	0.333333	0.333333	0	0	0.333333
New.CleanUp.ReferenceOTU1234	0	0	0	0	0	1
New.CleanUp.ReferenceOTU1235	0.333333	2.33333	1.33333	1.33333	0	0.666667
New.CleanUp.ReferenceOTU1236	0	0.333333	0	1	0	0
New.CleanUp.ReferenceOTU1237	0	5	4.33333	8	0	1
New.CleanUp.ReferenceOTU1240	0	0	1	0	0	0
New.CleanUp.ReferenceOTU1246	0	1	2.66667	0	0.333333	0
New.CleanUp.ReferenceOTU1248	159.333	0.333333	0	0	0	0
New.CleanUp.ReferenceOTU1250	0	0.333333	0	0.333333	0	0
New.CleanUp.ReferenceOTU1252	0	0	1	0	0	0
New.CleanUp.ReferenceOTU1260	0.333333	0	0	0.333333	0	0.666667
New.CleanUp.ReferenceOTU1262	0	0	0	0	0	1
New.CleanUp.ReferenceOTU1264	0	0.333333	0.333333	0.333333	0	1
New.CleanUp.ReferenceOTU1265	0	0	0	0.666667	0	0
New.CleanUp.ReferenceOTU1269	0.666667	0	0	0	0	0.333333
New.CleanUp.ReferenceOTU1272	0	0	1	0.666667	0	0
New.CleanUp.ReferenceOTU1273	1.66667	0	0	0	0	0
New.CleanUp.ReferenceOTU1275	0	0	0	0	0	1
New.CleanUp.ReferenceOTU1277	0	0.666667	0	0	0	0
New.CleanUp.ReferenceOTU1281	0	0.333333	0.333333	2	0	0
New.CleanUp.ReferenceOTU1291	0	0.666667	0	0	0	0
New.CleanUp.ReferenceOTU1292	0	0.333333	0.666667	0.666667	0	0
New.CleanUp.ReferenceOTU1293	0	0	0	0.666667	0	0
New.CleanUp.ReferenceOTU1294	0	0.333333	0.333333	0	0	0
New.CleanUp.ReferenceOTU1296	0	0	0.666667	0	0	0
New.CleanUp.ReferenceOTU1297	0	2.66667	0	0	0	0
New.CleanUp.ReferenceOTU1299	0	0	0	1.33333	0	0
New.CleanUp.ReferenceOTU1300	0	0	0	0.333333	0	1
New.CleanUp.ReferenceOTU1301	0	1	0.666667	0.666667	0.333333	2
New.CleanUp.ReferenceOTU1303	0	3	0	4.66667	0	0
New.CleanUp.ReferenceOTU1310	0	0	0	0.666667	0	0
New.CleanUp.ReferenceOTU1311	0	0.333333	0	0.333333	0	0.333333
New.CleanUp.ReferenceOTU1312	0.333333	2.33333	1.66667	2.66667	0	1
New.CleanUp.ReferenceOTU1313	0	0	0.333333	1	0	0
New.CleanUp.ReferenceOTU1316	0	0	0.333333	0	0	0.333333
New.CleanUp.ReferenceOTU1317	0	0.666667	0	0	0	0
New.CleanUp.ReferenceOTU1318	0	0.666667	0	0.333333	0.333333	0
New.CleanUp.ReferenceOTU1324	0	0.666667	0	0	0	0
New.CleanUp.ReferenceOTU1325	0	0.666667	0.666667	0.666667	0	0
New.CleanUp.ReferenceOTU1326	0	0	0	0	0	0.666667
New.CleanUp.ReferenceOTU1327	0.333333	3.66667	3.66667	3.33333	0.666667	6.66667
New.CleanUp.ReferenceOTU1328	0	1	0	6	0	1
New.CleanUp.ReferenceOTU1329	0	0	1	0	0	0
New.CleanUp.ReferenceOTU1330	0	0.666667	0	0	0	0
New.CleanUp.ReferenceOTU1335	0	0.333333	0.666667	0.666667	0	0
New.CleanUp.ReferenceOTU1341	0	0	0	0	0	2
New.CleanUp.ReferenceOTU1346	0	0	0.666667	0	0	0
New.CleanUp.ReferenceOTU1347	0.333333	6.66667	2.33333	1.66667	0	11.3333
New.CleanUp.ReferenceOTU1349	0	4.33333	5.66667	6.33333	0	2
New.CleanUp.ReferenceOTU1351	0	0	0.666667	0	0	0
New.CleanUp.ReferenceOTU1353	0.333333	0	0	0	0	0.333333
New.CleanUp.ReferenceOTU1358	0	0.666667	0.333333	0.333333	0	0.333333
New.CleanUp.ReferenceOTU1363	0	0.666667	0.666667	0.666667	0	0
New.CleanUp.ReferenceOTU1364	0	0.333333	0.333333	0	0	0
New.CleanUp.ReferenceOTU1371	0	0	0	0.666667	0	0.666667
New.CleanUp.ReferenceOTU1373	0	0.666667	0	0	0	0
New.CleanUp.ReferenceOTU1374	0.333333	0.333333	0.333333	0.333333	0	0
New.CleanUp.ReferenceOTU1375	0	1	0	0.333333	0	0.333333
New.CleanUp.ReferenceOTU1376	0	0	0.333333	0	0.333333	0
New.CleanUp.ReferenceOTU1379	0	0	0	0.666667	0	0
New.CleanUp.ReferenceOTU1380	0.666667	0	0	0	0	0
New.CleanUp.ReferenceOTU1382	0	0.333333	0	0.333333	0	0
New.CleanUp.ReferenceOTU1383	0	15	0	0	0	0
New.CleanUp.ReferenceOTU1384	1.33333	0	0	0	0	0
New.CleanUp.ReferenceOTU1385	0	0	1	0.333333	0	0
New.CleanUp.ReferenceOTU1391	0	0	0	0	0	0.666667
New.CleanUp.ReferenceOTU1396	0	0	0.333333	0.333333	0	0
New.CleanUp.ReferenceOTU1400	0	0.333333	0.333333	0	0	0
New.CleanUp.ReferenceOTU1402	0	0	0.333333	0.666667	0	0
New.CleanUp.ReferenceOTU1403	0	0	0	0.666667	0	0
New.CleanUp.ReferenceOTU1405	0	0.666667	0	0	0	0
New.CleanUp.ReferenceOTU1407	0	0	0.666667	0	0	0
New.CleanUp.ReferenceOTU1416	2.33333	0	0	0	0	0
New.CleanUp.ReferenceOTU1417	0	0	0	0.666667	0	0
New.CleanUp.ReferenceOTU1422	0.333333	0	0	0.333333	0	1
New.CleanUp.ReferenceOTU1423	0	4.66667	0	4.66667	0	9.33333
New.CleanUp.ReferenceOTU1427	0	0.666667	0	0	0	0
New.CleanUp.ReferenceOTU1428	0	0.333333	0	0	0	0.666667
New.CleanUp.ReferenceOTU1436	0	0	0.333333	0.666667	0	0
New.CleanUp.ReferenceOTU1437	119.333	0	0	0	0	0
New.CleanUp.ReferenceOTU1440	2.33333	0.333333	1.33333	0.666667	0	0.333333
New.CleanUp.ReferenceOTU1444	0	0	1.66667	0	0	0
New.CleanUp.ReferenceOTU1447	0	0.666667	0	0	0	0.333333
New.CleanUp.ReferenceOTU1448	0	0	0	0	0	1.66667
New.CleanUp.ReferenceOTU1450	0	0	0	0.666667	0	0
New.CleanUp.ReferenceOTU1451	0	0.333333	0	0.333333	0	0
New.CleanUp.ReferenceOTU1455	0	0	1	0	0	0
New.CleanUp.ReferenceOTU1456	0	0.333333	0.333333	0	0	0.666667
New.CleanUp.ReferenceOTU1459	0	1.33333	3.33333	2.66667	0	0.333333
New.CleanUp.ReferenceOTU1461	0	1.33333	0.333333	0	0	0
New.CleanUp.ReferenceOTU1462	0	0	0.666667	0	0	0
New.CleanUp.ReferenceOTU1464	0	0.333333	0	0.333333	0	0
New.CleanUp.ReferenceOTU1467	0	0	0.333333	0.666667	0	0
New.CleanUp.ReferenceOTU1469	0.333333	0	0.333333	0	0	0
New.CleanUp.ReferenceOTU1470	0	0.666667	0	0	0.333333	3.66667
New.CleanUp.ReferenceOTU1472	0	1	0.333333	0	0	0
New.CleanUp.ReferenceOTU1476	0	0	0.666667	0	0	0
New.CleanUp.ReferenceOTU1477	0	0	1	0.333333	0	0.333333
New.CleanUp.ReferenceOTU1480	0	0	0.666667	0.666667	0	0
New.CleanUp.ReferenceOTU1491	0	0	0.333333	0	0	0.333333
New.CleanUp.ReferenceOTU1492	0	0	0.333333	0.666667	0	0
New.CleanUp.ReferenceOTU1499	0	0.333333	0	0	0	0.333333
New.CleanUp.ReferenceOTU1502	0.666667	0	0	0	0	0
New.CleanUp.ReferenceOTU1503	0	0.333333	0	0.333333	0	0
New.CleanUp.ReferenceOTU1504	0	0.666667	0	0	0	0
New.CleanUp.ReferenceOTU1505	0	0.333333	0.333333	0.333333	0	0
New.CleanUp.ReferenceOTU1508	0	0.666667	0	0	0	0
New.CleanUp.ReferenceOTU1515	0	0	0	0.333333	0.333333	0
New.CleanUp.ReferenceOTU1518	0	0.666667	0	0.333333	0	0
New.CleanUp.ReferenceOTU1521	0	0.333333	0	1.33333	0	0.666667
New.CleanUp.ReferenceOTU1522	0	0	0	1	0	0
New.CleanUp.ReferenceOTU1525	0.333333	2.66667	1	0.666667	0	0
New.CleanUp.ReferenceOTU1531	0	3	1	0.666667	0.333333	7
New.CleanUp.ReferenceOTU1534	0	0.333333	0.333333	0.333333	0	0
New.CleanUp.ReferenceOTU1535	0	0	0.666667	0	0	0
New.CleanUp.ReferenceOTU1537	0	2.66667	0.666667	0	0	0.333333
New.CleanUp.ReferenceOTU1539	0	0.333333	0.333333	0	0	0
New.CleanUp.ReferenceOTU1540	0	0.333333	0	0.333333	0	0
New.CleanUp.ReferenceOTU1541	0.666667	0.333333	0	0	0	0
New.CleanUp.ReferenceOTU1542	0	0.666667	0.333333	0	0	0.333333
New.CleanUp.ReferenceOTU1545	14.6667	8	3.66667	4	0	2.33333
New.CleanUp.ReferenceOTU1546	0	0.333333	0	0.333333	0	0
New.CleanUp.ReferenceOTU1547	0	0.333333	0.333333	0	0	0
New.CleanUp.ReferenceOTU1549	0	0	0	11	1	29.3333
New.CleanUp.ReferenceOTU1555	5.33333	0.333333	0.666667	0	0	0
New.CleanUp.ReferenceOTU1556	0	1	0	0	0.333333	0
New.CleanUp.ReferenceOTU1557	0	0	0	0.666667	0	0
New.CleanUp.ReferenceOTU1558	1	0	0	0	0	0
New.CleanUp.ReferenceOTU1560	0	0	0	0.666667	0.333333	0
New.CleanUp.ReferenceOTU1564	0	0	0	0	0	3.66667
New.CleanUp.ReferenceOTU1566	0	2.66667	0	1.33333	0	10
New.CleanUp.ReferenceOTU1567	0	0.666667	0	1	0	0
New.CleanUp.ReferenceOTU1568	0	0	0	0.666667	0	0
New.CleanUp.ReferenceOTU1569	0	2	0	1.66667	0	0.666667
New.CleanUp.ReferenceOTU1570	0	2.66667	2	1	0	0
New.CleanUp.ReferenceOTU1574	0	0.666667	0	0	0	0
New.CleanUp.ReferenceOTU1575	0	0	0.333333	0	1	1
New.CleanUp.ReferenceOTU1578	0	0.333333	0.333333	0	0	0
New.CleanUp.ReferenceOTU1582	0	0	0.333333	0	0.333333	0
New.CleanUp.ReferenceOTU1584	0	0	0	1.33333	0	0
New.CleanUp.ReferenceOTU1585	0	1.66667	0	0	0	0
New.CleanUp.ReferenceOTU1592	0	0	1.66667	0.333333	0	0.333333
New.CleanUp.ReferenceOTU1596	0	0.333333	0	0.333333	0	0
New.CleanUp.ReferenceOTU1597	0	0	0	0.333333	0	0.333333
New.CleanUp.ReferenceOTU1598	0	0	0.333333	0	0	0.333333
New.CleanUp.ReferenceOTU1599	0	0	0	0.666667	0	0
New.CleanUp.ReferenceOTU1600	0	0.666667	0	0	0	2
New.CleanUp.ReferenceOTU1604	0.666667	8.66667	11.3333	10	0	3.33333
New.CleanUp.ReferenceOTU1605	0	0	0.333333	53.3333	0	1
New.CleanUp.ReferenceOTU1606	0	0	0	0.666667	0	0
New.CleanUp.ReferenceOTU1607	0	1.33333	1.33333	3.33333	0	0
New.CleanUp.ReferenceOTU1613	0	1	0	0	0	0
New.CleanUp.ReferenceOTU1615	0	0.666667	0	0	0	0
New.CleanUp.ReferenceOTU1616	0	0.666667	0	0.333333	0	0
New.CleanUp.ReferenceOTU1621	0	0	0	0.333333	0	0.333333
New.CleanUp.ReferenceOTU1624	0	0	0.333333	0.666667	0	0
New.CleanUp.ReferenceOTU1625	0	3	0	0.333333	0	0
New.CleanUp.ReferenceOTU1626	0	1.33333	0	0	0	0
New.CleanUp.ReferenceOTU1630	0	0	1	0	0	0
New.CleanUp.ReferenceOTU1636	0	0.333333	0	0	0	0.333333
New.CleanUp.ReferenceOTU1640	0	0	0	0.666667	0	0
New.CleanUp.ReferenceOTU1643	0	1.66667	0	1.66667	0	0.333333
New.CleanUp.ReferenceOTU1647	0	0	0.333333	1	0	0
New.CleanUp.ReferenceOTU1650	0	0	0.666667	0	0	0
New.CleanUp.ReferenceOTU1651	0	0.333333	0	0.333333	0	0
New.CleanUp.ReferenceOTU1652	0	0	0	0.333333	0	0.333333
New.CleanUp.ReferenceOTU1653	0	0	0.333333	0.666667	0	0
New.CleanUp.ReferenceOTU1657	0	0.333333	0	0.666667	0	0
New.CleanUp.ReferenceOTU1659	1.33333	3	1.66667	0.666667	1	4.66667
New.CleanUp.ReferenceOTU1660	0	0	0.333333	0.333333	0	0
New.CleanUp.ReferenceOTU1661	0	0	0.666667	0	0	0
New.CleanUp.ReferenceOTU1662	0	0.333333	0.666667	0.666667	0.333333	0
New.CleanUp.ReferenceOTU1663	0	0.333333	0	0	0	2
New.CleanUp.ReferenceOTU1665	0	0.333333	0.333333	0	0	0
New.CleanUp.ReferenceOTU1667	0	1	0	0	0	0
New.CleanUp.ReferenceOTU1668	0	0	0.666667	0	0	0
New.CleanUp.ReferenceOTU1670	0.333333	0	0	0.666667	0	0.666667
New.CleanUp.ReferenceOTU1673	0	0	0.333333	0.333333	0	0
New.CleanUp.ReferenceOTU1675	0	0.333333	0	0	0	0.333333
New.CleanUp.ReferenceOTU1679	0	3.33333	4	0	0	0
New.CleanUp.ReferenceOTU1681	0	1	0.333333	0.333333	0	0
New.CleanUp.ReferenceOTU1682	0	1.33333	0	0	0	0
New.CleanUp.ReferenceOTU1683	0	0.666667	0	0	0	0
New.CleanUp.ReferenceOTU1684	0	0	1	0	0	0
New.CleanUp.ReferenceOTU1686	2.33333	0	0	0	0	0
New.CleanUp.ReferenceOTU1690	0	0	0.333333	0.666667	0	0
New.CleanUp.ReferenceOTU1691	0	1.33333	0.333333	0	0	0
New.CleanUp.ReferenceOTU1692	0	0.333333	0	0.666667	0	0
New.CleanUp.ReferenceOTU1697	0	1.33333	2.33333	0.333333	0	0
New.CleanUp.ReferenceOTU1700	0	0.333333	0.333333	0	0	0
New.CleanUp.ReferenceOTU1702	0	0.333333	0	0.333333	0	0
New.CleanUp.ReferenceOTU1707	0	0	0.333333	0	0	2.66667
New.CleanUp.ReferenceOTU1710	0	1.33333	0	0.333333	0	0
New.CleanUp.ReferenceOTU1715	0	0	0.333333	1	0	0
New.CleanUp.ReferenceOTU1716	7.66667	5.66667	8.66667	53	8.66667	24.3333
New.CleanUp.ReferenceOTU1719	0	0	0.666667	0	0	0.333333
New.CleanUp.ReferenceOTU1726	0	6.66667	4.66667	8.66667	0	0.666667
New.CleanUp.ReferenceOTU1728	0	0	0.666667	0	0	0
New.CleanUp.ReferenceOTU1729	0	0	0	0.333333	0	0.333333
New.CleanUp.ReferenceOTU1732	0.333333	1.33333	0.666667	1.33333	0	0.333333
New.CleanUp.ReferenceOTU1735	0	0	0	0.333333	0	0.333333
New.CleanUp.ReferenceOTU1739	0	7.66667	0	0.333333	0	0
New.CleanUp.ReferenceOTU1741	0	0	1	0	0	0
New.CleanUp.ReferenceOTU1743	0	0	0.333333	0.666667	0	0
New.CleanUp.ReferenceOTU1748	0	0	1	0.333333	0	0
New.CleanUp.ReferenceOTU1753	0	0	0.333333	2.33333	0	0
New.CleanUp.ReferenceOTU1756	0	0	0.666667	0	0	0
New.CleanUp.ReferenceOTU1763	0	0	0.333333	0.333333	0	0.333333
New.CleanUp.ReferenceOTU1767	0	0	9.33333	0	0	0
New.CleanUp.ReferenceOTU1769	0	0.333333	0	0.333333	0	0
New.CleanUp.ReferenceOTU1770	0	0.333333	0.333333	0	0	0.333333
New.CleanUp.ReferenceOTU1773	0	0.666667	0	0	0	0
New.CleanUp.ReferenceOTU1776	35.3333	3	6.66667	6	0	13
New.CleanUp.ReferenceOTU1777	0.333333	1.33333	1.33333	2.33333	0.333333	3
New.CleanUp.ReferenceOTU1779	1.66667	0	0	0	0	0
New.CleanUp.ReferenceOTU1781	0	0	0.666667	0	0	0
New.CleanUp.ReferenceOTU1782	0	0.333333	0.333333	3.66667	0	0
New.CleanUp.ReferenceOTU1785	0	0.333333	0.666667	0.333333	0	0
New.CleanUp.ReferenceOTU1786	0	0	0.333333	0.333333	0	0
New.CleanUp.ReferenceOTU1795	0	0	0.666667	0	0	0
New.CleanUp.ReferenceOTU1802	0	0	0	2.66667	0	0
New.CleanUp.ReferenceOTU1805	0	0.666667	0	0	0	0
New.CleanUp.ReferenceOTU1808	0	0	4	0.666667	0	0.666667
New.CleanUp.ReferenceOTU1809	0	0	0	0	0	2
New.CleanUp.ReferenceOTU1810	0	0	0.666667	0	0	0
New.CleanUp.ReferenceOTU1812	0	0	0	0.666667	0	0.666667
New.CleanUp.ReferenceOTU1815	0	0	1.66667	0	0	0.666667
New.CleanUp.ReferenceOTU1817	0	0.333333	0	0.333333	0	0
New.CleanUp.ReferenceOTU1820	0	0	0.666667	0	0	0
New.CleanUp.ReferenceOTU1823	2.33333	0	0	0	0.333333	0
New.CleanUp.ReferenceOTU1827	1.66667	0.333333	0	0.333333	0	0
New.CleanUp.ReferenceOTU1831	0	0	1.66667	0	0	0
New.CleanUp.ReferenceOTU1833	0	0.333333	0.333333	0	0.666667	2.66667
New.CleanUp.ReferenceOTU1834	0	0	0.666667	0	0	0
New.CleanUp.ReferenceOTU1835	0	0	0.666667	0	0	0
New.CleanUp.ReferenceOTU1836	0	0	0	0.666667	0	0
New.CleanUp.ReferenceOTU1838	0	0	0.666667	0	0	0.666667
New.CleanUp.ReferenceOTU1839	0	0	0.333333	0.333333	0	0.333333
New.CleanUp.ReferenceOTU1840	0	0	0	0.666667	0	0
New.CleanUp.ReferenceOTU1841	0	0.333333	0	0.333333	0	0
New.CleanUp.ReferenceOTU1845	0	0	0.333333	0.666667	0	0
New.CleanUp.ReferenceOTU1847	0	0	0.333333	0.333333	0	0.333333
New.CleanUp.ReferenceOTU1854	0	1	3.66667	1.33333	0	0
New.CleanUp.ReferenceOTU1855	0	0.333333	1.33333	1	0	0
New.CleanUp.ReferenceOTU1856	0	0.666667	2	1	0	0.666667
New.CleanUp.ReferenceOTU1859	0	0.666667	0	0	0	0
New.CleanUp.ReferenceOTU1860	4	0	0	0	0	0
New.CleanUp.ReferenceOTU1861	0	1.66667	2.33333	2.33333	0	1
New.CleanUp.ReferenceOTU1866	0	14	0	0	0	0
New.CleanUp.ReferenceOTU1868	0	1.66667	0	0	0	0
New.CleanUp.ReferenceOTU1874	0	0	0	0.666667	0	0
New.CleanUp.ReferenceOTU1875	0	0	0.666667	0	0	0
New.CleanUp.ReferenceOTU1876	0	0.333333	0.333333	0	0	0
New.CleanUp.ReferenceOTU1879	0	0.666667	0	0	0	0
New.CleanUp.ReferenceOTU1880	0	0.333333	1	0	0	0.333333
New.CleanUp.ReferenceOTU1883	0.333333	0	0	0	0	0.333333
New.CleanUp.ReferenceOTU1885	3.33333	0	0	0	0	0
New.CleanUp.ReferenceOTU1888	0	0	0.666667	0	0	0.333333
New.CleanUp.ReferenceOTU1889	0.333333	6.66667	3.66667	2.33333	0	10
New.CleanUp.ReferenceOTU1892	0	0.666667	0	0	0	0
New.CleanUp.ReferenceOTU1893	0	0	0	0.666667	0	0
New.CleanUp.ReferenceOTU1897	0.666667	0	0	0	0	0
New.CleanUp.ReferenceOTU1900	0	0	1	0	0	0
New.CleanUp.ReferenceOTU1905	0	0	0.333333	0.333333	0	0
New.CleanUp.ReferenceOTU1906	0	0	0.666667	0.666667	0	0
New.CleanUp.ReferenceOTU1907	0	0	0	1	0	0
New.CleanUp.ReferenceOTU1911	0	0	0.333333	0.333333	0	0
New.CleanUp.ReferenceOTU1912	0	0	1.33333	0	0	0
New.CleanUp.ReferenceOTU1913	0	0.333333	0	0.333333	0	0.666667
New.CleanUp.ReferenceOTU1915	0	0	0.666667	0.333333	0	0
New.CleanUp.ReferenceOTU1918	0	0	1	0	0	0
New.CleanUp.ReferenceOTU1920	0	0	0.666667	0	0	0
New.CleanUp.ReferenceOTU1921	0	0	0	0.333333	0	4.66667
New.CleanUp.ReferenceOTU1922	0	0	0.666667	0.333333	0	0
New.CleanUp.ReferenceOTU1923	0	0	0.666667	0	0	0
New.CleanUp.ReferenceOTU1925	0.333333	0	0	0	0	0.666667
New.CleanUp.ReferenceOTU1926	0	1.33333	1.66667	0	0	0.333333
New.CleanUp.ReferenceOTU1927	0	0	0	0.666667	0	0
New.CleanUp.ReferenceOTU1928	0	1.66667	0.666667	0.666667	0	6.33333
New.CleanUp.ReferenceOTU1929	0	0	0	0	0	1.33333
New.CleanUp.ReferenceOTU1930	0	0	0.666667	0	0	0
New.CleanUp.ReferenceOTU1931	0	0	1	0	0	0
New.CleanUp.ReferenceOTU1935	0	2.33333	2	3	0	0.666667
New.CleanUp.ReferenceOTU1937	0	0.333333	0	1.33333	0	2.66667
New.CleanUp.ReferenceOTU1938	0	0.666667	0	1	0	0
New.CleanUp.ReferenceOTU1944	0.666667	0	0.666667	0.666667	0	1
New.CleanUp.ReferenceOTU1945	0.333333	0	0	0	0	0.333333
New.CleanUp.ReferenceOTU1946	0	0.666667	0	0	0	0
New.CleanUp.ReferenceOTU1947	0	0.666667	0.666667	0.333333	0	0
New.CleanUp.ReferenceOTU1948	0	0	0	0	0.333333	0.333333
New.CleanUp.ReferenceOTU1949	0	0.333333	0.333333	1	0	0
New.CleanUp.ReferenceOTU1950	0.333333	0	0.333333	0.333333	0.333333	1
New.CleanUp.ReferenceOTU1957	0	0.666667	1	0.333333	0.333333	0
New.CleanUp.ReferenceOTU1959	0	1	0	0	0	0
New.CleanUp.ReferenceOTU1965	0.333333	0	0.333333	0	0	0.333333
New.CleanUp.ReferenceOTU1967	0	0.333333	0.333333	0	0	0
New.CleanUp.ReferenceOTU1970	0	0	0.666667	0	0	0
New.CleanUp.ReferenceOTU1973	0	0.333333	0.333333	0	0	0
New.CleanUp.ReferenceOTU1978	0	0	0.333333	0	0	0.333333
New.CleanUp.ReferenceOTU1980	0	0.333333	0.333333	0.666667	0	0.333333
New.CleanUp.ReferenceOTU1981	0	0	0.333333	0.333333	0	0
New.CleanUp.ReferenceOTU1989	0.666667	0	0	0	0	0
New.CleanUp.ReferenceOTU2000	0	2	1.33333	0.333333	0	7
New.CleanUp.ReferenceOTU2004	0	0	0.666667	0.666667	0	0
New.CleanUp.ReferenceOTU2006	0	0.333333	0.333333	0.333333	0	0
New.CleanUp.ReferenceOTU2014	0	0.666667	0	0	0	0
New.CleanUp.ReferenceOTU2018	0	0	0	0.666667	0	0
New.CleanUp.ReferenceOTU2020	0.333333	0	0.333333	0	0	0
New.CleanUp.ReferenceOTU2021	1.33333	0	0	0	0	0
New.CleanUp.ReferenceOTU2022	0	2.66667	0	0.666667	0	0
New.CleanUp.ReferenceOTU2023	0	0	0.666667	0	0	0
New.CleanUp.ReferenceOTU2027	0	0	0	6	0	0
New.CleanUp.ReferenceOTU2029	0	0	0	0	0	1
New.CleanUp.ReferenceOTU2031	0	0	0	0.666667	0	0
New.CleanUp.ReferenceOTU2034	0	1	0	0.333333	0	0
New.CleanUp.ReferenceOTU2035	0	1	0	0	0	0
New.CleanUp.ReferenceOTU2036	0	0	0.666667	0	0	0
New.CleanUp.ReferenceOTU2037	0	0	0	0	0	14
New.CleanUp.ReferenceOTU2038	0	0.333333	0.333333	1.66667	0	0
New.CleanUp.ReferenceOTU2044	0	0	0.666667	0	0	0
New.CleanUp.ReferenceOTU2045	0	0	0.666667	0	0	0
New.CleanUp.ReferenceOTU2051	13.6667	1.33333	3.33333	0.333333	1	1.66667
New.CleanUp.ReferenceOTU2052	0.666667	0	0	0	0	0
New.CleanUp.ReferenceOTU2053	0	0	0.666667	0	0	0
New.CleanUp.ReferenceOTU2056	0	0.666667	0	0	0	0
New.CleanUp.ReferenceOTU2058	0	0.666667	0	0.333333	0	0
New.CleanUp.ReferenceOTU2061	0	0.666667	0.666667	0.333333	0	0
New.CleanUp.ReferenceOTU2062	0	0	1	0	0	0
New.CleanUp.ReferenceOTU2064	0	0	1	0	0	0
New.CleanUp.ReferenceOTU2066	0	0.333333	0.333333	2	0	0.333333
New.CleanUp.ReferenceOTU2068	0	0	0	1	0	0
New.CleanUp.ReferenceOTU2070	0	0.333333	0.333333	0	0	0
New.CleanUp.ReferenceOTU2072	0	0	3.33333	0	0	0
New.CleanUp.ReferenceOTU2077	2	3.33333	8	2.66667	0	1
New.CleanUp.ReferenceOTU2079	0	0.333333	0.666667	0.333333	0	0.333333
New.CleanUp.ReferenceOTU2081	0	0.333333	0	0	0	0.333333
New.CleanUp.ReferenceOTU2082	1.33333	0	0	0	0	0
New.CleanUp.ReferenceOTU2083	4.33333	3	3.66667	6.33333	0.333333	15
New.CleanUp.ReferenceOTU2084	0.666667	0	0	0	0	0
New.CleanUp.ReferenceOTU2085	0	0	0.333333	1	0	0
New.CleanUp.ReferenceOTU2087	0	0.333333	0	0.333333	0	0
New.CleanUp.ReferenceOTU2091	0	0	1	0	0	0
New.CleanUp.ReferenceOTU2093	0	0	0	0	0	1.33333
New.CleanUp.ReferenceOTU2095	10.6667	0	7.66667	0	0	0
New.CleanUp.ReferenceOTU2096	0	0.333333	0	0.333333	0	0
New.CleanUp.ReferenceOTU2102	0.666667	1	0	3.66667	0	1.33333
New.CleanUp.ReferenceOTU2103	0	0	0	1	0	0
New.CleanUp.ReferenceOTU2105	0	1.33333	1	1	0	0.333333
New.CleanUp.ReferenceOTU2108	0	0	0.333333	0.333333	0	0
New.CleanUp.ReferenceOTU2109	0	0.666667	0	0	0	0
New.CleanUp.ReferenceOTU2111	0	0.333333	0	0	0.333333	0
New.CleanUp.ReferenceOTU2113	0.333333	0	0	0	0	0.333333
New.CleanUp.ReferenceOTU2118	0	2.33333	4	0	0	0
New.CleanUp.ReferenceOTU2119	0	0.666667	0	0	0	0
New.CleanUp.ReferenceOTU2122	0	0.333333	0	0.666667	0	0
New.CleanUp.ReferenceOTU2123	0	0.333333	0	0	0	0.666667
New.CleanUp.ReferenceOTU2127	0	1.66667	0	0	0	0
New.CleanUp.ReferenceOTU2130	0	0.333333	2.33333	1.33333	0	0.333333
New.CleanUp.ReferenceOTU2138	0	0.333333	0	0.333333	0	0
New.CleanUp.ReferenceOTU2139	0	0.666667	0	0	0	0
New.CleanUp.ReferenceOTU2143	0	2	4	2.66667	0	0.666667
New.CleanUp.ReferenceOTU2144	0	0.666667	0	0	0	0
New.CleanUp.ReferenceOTU2148	0	1.33333	0.333333	0.666667	0	0
New.CleanUp.ReferenceOTU2150	0	1.66667	0	1.33333	0	2.33333
New.CleanUp.ReferenceOTU2151	0	0	0	1	0	0
New.CleanUp.ReferenceOTU2155	0	0	1	0	0	0
New.CleanUp.ReferenceOTU2162	0	0	0	0.666667	0	0
New.CleanUp.ReferenceOTU2163	0	0	0	0	0.666667	0
New.CleanUp.ReferenceOTU2165	0	2.33333	1.66667	2.66667	0.333333	0.666667
New.CleanUp.ReferenceOTU2166	0	0	0	1	0	0
New.CleanUp.ReferenceOTU2171	0	0	0	0	0	24
New.CleanUp.ReferenceOTU2172	0	0.333333	3.33333	2	0	1
New.CleanUp.ReferenceOTU2174	0	0.333333	1.66667	0	0	0
New.CleanUp.ReferenceOTU2176	0	0.333333	0.333333	0	0	0
New.CleanUp.ReferenceOTU2180	0	0.333333	0.666667	0.333333	0	3
New.CleanUp.ReferenceOTU2183	0	1.66667	1	0.333333	0	0.333333
New.CleanUp.ReferenceOTU2184	0	0	0	0.666667	0	0
New.CleanUp.ReferenceOTU2187	0	0	0.333333	0.333333	0	0
New.CleanUp.ReferenceOTU2189	0	0	0.666667	0	0	0
New.CleanUp.ReferenceOTU2191	0	13.6667	0	1.33333	0	0
New.CleanUp.ReferenceOTU2194	0	0.333333	0.333333	0	0	0.333333
New.CleanUp.ReferenceOTU2195	0	0.333333	0	0.333333	0	0
New.CleanUp.ReferenceOTU2196	0	0	0	0.333333	0	0.333333
New.CleanUp.ReferenceOTU2200	0	0.666667	0.333333	0.333333	0	0
New.CleanUp.ReferenceOTU2201	1	0	0	0	0	0
New.CleanUp.ReferenceOTU2205	0	4.33333	0	0	0	0
New.CleanUp.ReferenceOTU2209	0	0.333333	0	0	0	0.333333
New.CleanUp.ReferenceOTU2211	0	0	1	0.333333	0	0
New.CleanUp.ReferenceOTU2213	0	3.33333	0.666667	1	0.333333	0
New.CleanUp.ReferenceOTU2215	0	0	0	0.666667	0	0
New.CleanUp.ReferenceOTU2217	1.33333	0	0.333333	1	0	0.333333
New.CleanUp.ReferenceOTU2222	0	0	0.333333	0.333333	0	0
New.CleanUp.ReferenceOTU2227	0	0	0	0.666667	0	0
New.CleanUp.ReferenceOTU2228	0	0.333333	0.333333	0	0	0
New.CleanUp.ReferenceOTU2230	0	0	0	0.666667	0	0
New.CleanUp.ReferenceOTU2231	0	0	0	0.333333	0	0.333333
New.CleanUp.ReferenceOTU2237	0	0	0.666667	0	0	0
New.CleanUp.ReferenceOTU2238	0	0	0	0.333333	0	0.333333
New.CleanUp.ReferenceOTU2241	0	0	0.333333	2	0	0
New.CleanUp.ReferenceOTU2244	0	0	3	0.666667	0	0
New.CleanUp.ReferenceOTU2248	0	34.3333	25.3333	58.6667	0.333333	3
New.CleanUp.ReferenceOTU2249	0	0	1	0	0	0
New.CleanUp.ReferenceOTU2250	0	0.333333	0	0.333333	0	0
New.CleanUp.ReferenceOTU2251	0	0	0	0.666667	0	0
New.CleanUp.ReferenceOTU2256	0	0.333333	0	0.333333	0	0
New.CleanUp.ReferenceOTU2258	0	1	0.333333	0	0	0
New.CleanUp.ReferenceOTU2261	0	0.666667	0	0	0	0
New.CleanUp.ReferenceOTU2264	0	2	0	0	0	0
New.CleanUp.ReferenceOTU2265	0	0	1	0	0	0
New.CleanUp.ReferenceOTU2272	0	0	0	1	0	0.333333
New.CleanUp.ReferenceOTU2274	0	0	0.333333	0.333333	0	0.333333
New.CleanUp.ReferenceOTU2275	0	0	0.666667	0	0	0
New.CleanUp.ReferenceOTU2276	0	0.333333	0.333333	0	0	0
New.CleanUp.ReferenceOTU2277	2.33333	5.66667	4.66667	3.33333	0	2.33333
New.CleanUp.ReferenceOTU2282	0	0	0.333333	0.333333	0	0
New.CleanUp.ReferenceOTU2285	0	0	6.66667	0	0	0
New.CleanUp.ReferenceOTU2289	0	0	0.666667	0	0	0
New.CleanUp.ReferenceOTU2291	0	0	0	0.666667	0	0
New.CleanUp.ReferenceOTU2293	0	0	0	0	0	2
New.CleanUp.ReferenceOTU2295	0	0	7.33333	0	0	0
New.CleanUp.ReferenceOTU2297	0.333333	0.333333	0.333333	0.666667	0	0
New.CleanUp.ReferenceOTU2299	3.33333	0	0.666667	0.666667	0	0
New.CleanUp.ReferenceOTU2302	0	0.333333	0.333333	0	0	0
New.CleanUp.ReferenceOTU2306	0	0	0	0	14	0
New.CleanUp.ReferenceOTU2307	0	0	0	0	0.666667	0
New.CleanUp.ReferenceOTU2308	0	0	0	0	0.666667	0
New.CleanUp.ReferenceOTU2310	0	0	0.333333	0.333333	0	0
New.CleanUp.ReferenceOTU2311	0	0	1	0	0	0
New.CleanUp.ReferenceOTU2317	0	0	3.33333	0	0	23.6667
New.CleanUp.ReferenceOTU2321	0	0	1	0	0	0
New.CleanUp.ReferenceOTU2323	0.333333	0	0	0	0	0.333333
New.CleanUp.ReferenceOTU2325	0	6.33333	4.66667	1	0	6.33333
New.CleanUp.ReferenceOTU2326	0	0.333333	0.333333	0	0	0
New.CleanUp.ReferenceOTU2335	0	0.333333	0.333333	1.33333	0	0.666667
New.CleanUp.ReferenceOTU2336	0	0	0.666667	0	0	0
New.CleanUp.ReferenceOTU2337	0.333333	0	1.66667	0.666667	0	0
New.CleanUp.ReferenceOTU2338	0	0.333333	0.333333	0.333333	0	0
New.CleanUp.ReferenceOTU2339	0	1.33333	1.33333	1.66667	0	0.666667
New.CleanUp.ReferenceOTU2342	0	0.333333	0	0.333333	0	0
New.CleanUp.ReferenceOTU2349	0	0	0	0	0	0.666667
New.CleanUp.ReferenceOTU2350	0	1.33333	0	1.66667	0	0.666667
New.CleanUp.ReferenceOTU2353	0	0	0.666667	0	0	0
New.CleanUp.ReferenceOTU2355	0	31.6667	24	207.667	0.333333	0
New.CleanUp.ReferenceOTU2356	0	0.333333	0.333333	0	0	0
New.CleanUp.ReferenceOTU2359	0	0.333333	0	0.333333	0	0
New.CleanUp.ReferenceOTU2360	0	1	1	0	0	0
New.CleanUp.ReferenceOTU2361	0.333333	0	0.666667	0	0	0.666667
New.CleanUp.ReferenceOTU2364	0	371	0	15.3333	9	12.6667
New.CleanUp.ReferenceOTU2367	44.3333	14.3333	7	6.33333	0.333333	7.33333
New.CleanUp.ReferenceOTU2368	0.333333	0	0.333333	0	0	0
New.CleanUp.ReferenceOTU2371	0	0.666667	0.333333	0.333333	0	0
New.CleanUp.ReferenceOTU2372	0.333333	0	0	0.333333	0	0
New.CleanUp.ReferenceOTU2379	0	0	0	0.666667	0	0.333333
New.CleanUp.ReferenceOTU2382	0	5.66667	3	5.66667	0.333333	0
New.CleanUp.ReferenceOTU2387	0	2.66667	0	1.33333	0	6.33333
New.CleanUp.ReferenceOTU2389	0	0	0.333333	0.333333	0	0
New.CleanUp.ReferenceOTU2392	0	0	0.333333	0	0.333333	0
New.CleanUp.ReferenceOTU2394	0.666667	0	0	0	0	0
New.CleanUp.ReferenceOTU2395	0	0.333333	0.333333	0	0	0.333333
New.CleanUp.ReferenceOTU2396	0	0.333333	0	0.333333	0	0
New.CleanUp.ReferenceOTU2397	0	0.333333	0	1.33333	0	0.333333
New.CleanUp.ReferenceOTU2403	0	0	0.666667	0	0	0
New.CleanUp.ReferenceOTU2405	0	0	0	0	0	0.666667
New.CleanUp.ReferenceOTU2406	0	1.33333	0.333333	0	0	0
New.CleanUp.ReferenceOTU2409	0	0	0	0	0.333333	0.333333
New.CleanUp.ReferenceOTU2410	0	0	0	0	0	30.6667
New.CleanUp.ReferenceOTU2412	1.33333	0	0	0	0	0
New.CleanUp.ReferenceOTU2420	0	0.333333	0	0.333333	0	0
New.CleanUp.ReferenceOTU2425	0	0	2	0.666667	0	0
New.CleanUp.ReferenceOTU2426	0	11.3333	0.666667	0	0	0.333333
New.CleanUp.ReferenceOTU2431	0	0.666667	0	0	0	0.666667
New.CleanUp.ReferenceOTU2441	0	0.333333	0	0.333333	0	0
New.CleanUp.ReferenceOTU2442	0	1	0	0	0	0
New.CleanUp.ReferenceOTU2443	0	1	0.333333	0	0	0
New.CleanUp.ReferenceOTU2444	0	0.333333	0	0.333333	0	0.666667
New.CleanUp.ReferenceOTU2445	0.666667	0	0	0	0	1
New.CleanUp.ReferenceOTU2446	0.333333	0	0.666667	0	0	0
New.CleanUp.ReferenceOTU2447	0	0	1.33333	1	0	0.333333
New.CleanUp.ReferenceOTU2451	0	0	1	0	0	0
New.CleanUp.ReferenceOTU2452	0	0.666667	0	0	0	0.333333
New.CleanUp.ReferenceOTU2453	0	0	0.666667	0	0	0
New.CleanUp.ReferenceOTU2457	0	0	0	0	0	0.666667
New.CleanUp.ReferenceOTU2459	0	1.66667	2.33333	1.33333	0	0.333333
New.CleanUp.ReferenceOTU2462	0	20.6667	0	0	0	0
New.CleanUp.ReferenceOTU2465	0	0	1	0	0	0
New.CleanUp.ReferenceOTU2466	0	1	1	1.33333	0	1
New.CleanUp.ReferenceOTU2472	0	0.666667	1	0	0	0
New.CleanUp.ReferenceOTU2473	0	0	0	0	0	1.33333
New.CleanUp.ReferenceOTU2477	0.333333	0.333333	0	0	0	0
New.CleanUp.ReferenceOTU2483	0	0	0	0.333333	0	0.333333
New.CleanUp.ReferenceOTU2484	0.333333	4.66667	5.66667	5.66667	0	0.666667
New.CleanUp.ReferenceOTU2489	0	1.66667	0	0	0	0
New.CleanUp.ReferenceOTU2490	0	0	0.333333	0	0	0.333333
New.CleanUp.ReferenceOTU2494	0	0	3.66667	46.3333	0	1
New.CleanUp.ReferenceOTU2495	0	9	8.66667	6.66667	0.333333	2.33333
New.CleanUp.ReferenceOTU2496	0	2.33333	5.33333	0.666667	0	2.33333
New.CleanUp.ReferenceOTU2502	0	0	0	0.666667	0	0
New.CleanUp.ReferenceOTU2505	0	1	0	0.666667	0	0
New.CleanUp.ReferenceOTU2508	0	0	0.333333	0.333333	0	0
New.CleanUp.ReferenceOTU2509	0	0.333333	0	0.333333	0	0
New.CleanUp.ReferenceOTU2514	1.33333	0	0	0	0	0
New.CleanUp.ReferenceOTU2516	0	0	1.33333	1	0	0
New.CleanUp.ReferenceOTU2517	0	0	0	1	0	0
New.CleanUp.ReferenceOTU2518	0	0	0.333333	0	0	1
New.CleanUp.ReferenceOTU2519	0	0	1	0	0	0.333333
New.CleanUp.ReferenceOTU2523	0	0	0.666667	0	0	0
New.CleanUp.ReferenceOTU2529	0	0	10.3333	0	0	0
New.CleanUp.ReferenceOTU2535	0	0	1	0	0	0
New.CleanUp.ReferenceOTU2536	0	0	0	0	0	2.66667
New.CleanUp.ReferenceOTU2539	0	0.666667	0	0	0	2.33333
New.CleanUp.ReferenceOTU2548	0	0	0	0.666667	0	0
New.CleanUp.ReferenceOTU2549	0	0.333333	0	0.333333	0	0
New.CleanUp.ReferenceOTU2550	0	0.333333	0	0.333333	0	0
New.CleanUp.ReferenceOTU2551	0	0.333333	0	1.33333	0	0.333333
New.CleanUp.ReferenceOTU2552	0	1	0	0	0	0
New.CleanUp.ReferenceOTU2557	0	0.666667	0	0	0	0
New.CleanUp.ReferenceOTU2559	0	0.333333	0	0	0	0.333333
New.CleanUp.ReferenceOTU2560	0	2	4.33333	0	0	1
New.CleanUp.ReferenceOTU2563	0	0.666667	0.333333	0.333333	0	0.666667
New.CleanUp.ReferenceOTU2564	0	0	0	1.66667	0	0
New.CleanUp.ReferenceOTU2566	0	0.333333	0.333333	0	0	0
New.CleanUp.ReferenceOTU2567	0	0	2.66667	0.666667	0.333333	3.66667
New.CleanUp.ReferenceOTU2568	0	0.666667	0	0	0	0
New.CleanUp.ReferenceOTU2570	0.666667	0	0	0	0	0
New.CleanUp.ReferenceOTU2573	0	0.333333	0.666667	0	0	0
New.CleanUp.ReferenceOTU2578	0	0	0.333333	0.333333	0	0
New.CleanUp.ReferenceOTU2579	0	0	3	0.333333	0	0
New.CleanUp.ReferenceOTU2584	0	0.333333	0.333333	1	0	1.66667
New.CleanUp.ReferenceOTU2586	0	0.333333	0	0.333333	0	0
New.CleanUp.ReferenceOTU2592	0.333333	0.333333	0.666667	0	0	0
New.CleanUp.ReferenceOTU2593	0	0.666667	0	0	0	0
New.CleanUp.ReferenceOTU2597	0.666667	0	0	0	0	0
New.CleanUp.ReferenceOTU2598	0	0	0	0	0	1
New.CleanUp.ReferenceOTU2599	0	0	37.6667	20	0	0
New.CleanUp.ReferenceOTU2601	0	0	0	4	0	0
New.CleanUp.ReferenceOTU2604	0	1	0	0	0	0
New.CleanUp.ReferenceOTU2607	0	0	0.333333	0	0	0.333333
New.CleanUp.ReferenceOTU2614	1.33333	0.666667	0	0	0	0.333333
New.CleanUp.ReferenceOTU2616	0	1	0	0	0	0
New.CleanUp.ReferenceOTU2617	0	0	1	0	0	0
New.CleanUp.ReferenceOTU2618	0	0	0	5.33333	0	0
New.CleanUp.ReferenceOTU2624	0	0	0.333333	0	0	0.666667
New.CleanUp.ReferenceOTU2628	0	0	0	0.666667	0	0
New.CleanUp.ReferenceOTU2629	0	0	0.666667	0	0	0
New.CleanUp.ReferenceOTU2630	0	0.333333	0	0	0	0.333333
New.CleanUp.ReferenceOTU2631	0	0	1.33333	0	0	0
New.CleanUp.ReferenceOTU2632	0	0.333333	0.333333	0	0	0.333333
New.CleanUp.ReferenceOTU2633	0	0.333333	0.333333	0	0	0
New.CleanUp.ReferenceOTU2636	0.666667	0	0	0	0	0
New.CleanUp.ReferenceOTU2639	0	0	0.666667	0	0	0
New.CleanUp.ReferenceOTU2640	0	1.33333	1.66667	0.333333	0	2.66667
New.CleanUp.ReferenceOTU2642	0	0	0	0.333333	0	0.333333
New.CleanUp.ReferenceOTU2645	0	0.666667	1.66667	1.66667	0	0.333333
New.CleanUp.ReferenceOTU2646	0	0	0	0	3.66667	0
New.CleanUp.ReferenceOTU2647	0	1	0	0	0	0
New.CleanUp.ReferenceOTU2650	0.333333	0.333333	0	1	0	0
New.CleanUp.ReferenceOTU2656	0	0	0	0.666667	0	0
New.CleanUp.ReferenceOTU2657	0	0	0	0.333333	0	0.333333
New.CleanUp.ReferenceOTU2658	0	1.33333	1	0.333333	0	0.333333
New.CleanUp.ReferenceOTU2660	0	0	0	0.666667	0	0
New.CleanUp.ReferenceOTU2661	0	0	0.333333	0.333333	0	0
New.CleanUp.ReferenceOTU2666	1	0	0	0	0	0
New.CleanUp.ReferenceOTU2669	0	0	0.333333	0	0	0.333333
New.CleanUp.ReferenceOTU2670	0	0	2	0	0	0
New.CleanUp.ReferenceOTU2673	0	0	1	1	0	0
New.CleanUp.ReferenceOTU2682	0	0.333333	0	0.333333	0	0
New.CleanUp.ReferenceOTU2687	0	0	0.666667	0	0	0
New.CleanUp.ReferenceOTU2690	0	0	1	0	0	0
New.CleanUp.ReferenceOTU2691	0	0	0.333333	0.333333	0	0
New.CleanUp.ReferenceOTU2698	0	0.333333	0.333333	0	0	0
New.CleanUp.ReferenceOTU2701	0	0.666667	0	0	0	0
New.CleanUp.ReferenceOTU2705	0.333333	0	0	0.666667	0	0
New.CleanUp.ReferenceOTU2707	0	0.333333	0	0	0.333333	0
New.CleanUp.ReferenceOTU2709	0	0.333333	0	0.333333	0	0.333333
New.CleanUp.ReferenceOTU2710	0	0.333333	0	0.333333	0	0
New.CleanUp.ReferenceOTU2711	0	0	0	0.666667	0	0
New.CleanUp.ReferenceOTU2714	0	0.333333	1.66667	1	0	3.66667
New.CleanUp.ReferenceOTU2727	0	1.33333	2.33333	1.66667	0.333333	0.333333
New.CleanUp.ReferenceOTU2728	0	0	0.666667	0	0	0
New.CleanUp.ReferenceOTU2730	0	0	0	0.333333	0	0.333333
New.CleanUp.ReferenceOTU2731	0	0.333333	0.333333	0	0	0.333333
New.CleanUp.ReferenceOTU2733	0	2	1	1	0	0.333333
New.CleanUp.ReferenceOTU2734	0	0	0.666667	0	0	0
New.CleanUp.ReferenceOTU2737	0	0	0.333333	0	68.6667	0.333333
New.CleanUp.ReferenceOTU2738	0	0	0	0.666667	0	0
New.CleanUp.ReferenceOTU2747	0.333333	0	1	0	0	0
New.CleanUp.ReferenceOTU2748	0	0.666667	2.33333	0.333333	0.333333	0
New.CleanUp.ReferenceOTU2753	0	0	0.333333	0.333333	0	0
New.CleanUp.ReferenceOTU2754	0	0	1	0	0	0
New.CleanUp.ReferenceOTU2758	0	0	0.333333	0.666667	0	0.333333
New.CleanUp.ReferenceOTU2759	0	0	0.333333	0.666667	0	0
New.CleanUp.ReferenceOTU2762	0	0	0.333333	0	0	0.333333
New.CleanUp.ReferenceOTU2765	0	22	0	0	0	0
New.CleanUp.ReferenceOTU2767	0	0.666667	0	0.333333	0	0
New.CleanUp.ReferenceOTU2769	0	1.33333	0	0	0.333333	0
New.CleanUp.ReferenceOTU2773	0	0	0.333333	0.333333	0	0
New.CleanUp.ReferenceOTU2774	0.333333	0	0	0.333333	0	0
New.CleanUp.ReferenceOTU2782	0	0	0.666667	0	0	0
New.CleanUp.ReferenceOTU2783	0	0	0	0.666667	0	0
New.CleanUp.ReferenceOTU2794	1.33333	8	3.33333	7.66667	0.333333	8.66667
New.CleanUp.ReferenceOTU2797	0	4.33333	0	5.66667	0	10.3333
New.CleanUp.ReferenceOTU2799	0	0.333333	0.333333	0	0	0
New.CleanUp.ReferenceOTU2803	0	1	0	0	0	0
New.CleanUp.ReferenceOTU2807	2	1	1	0.333333	0.333333	0.333333
New.CleanUp.ReferenceOTU2808	0	0	0.666667	0	0	0
New.CleanUp.ReferenceOTU2809	0.666667	0	0.666667	1	0	1
New.CleanUp.ReferenceOTU2816	0	0.333333	0.333333	0.666667	0	0.333333
New.CleanUp.ReferenceOTU2817	0	0.333333	0	0	0	0.333333
New.CleanUp.ReferenceOTU2819	0.666667	2.66667	0	0	0	0
New.CleanUp.ReferenceOTU2820	0.333333	0	0	0.333333	0	0.666667
New.CleanUp.ReferenceOTU2821	0	0	2	0	0	0
New.CleanUp.ReferenceOTU2823	0	1.33333	0	0	0	0
New.CleanUp.ReferenceOTU2825	0	0	1	0	0	1.66667
New.CleanUp.ReferenceOTU2826	0	0	0.666667	0	0	0.333333
New.CleanUp.ReferenceOTU2827	0	1.33333	2.33333	0.333333	0	0.333333
New.CleanUp.ReferenceOTU2828	0.666667	0	0	0	0	0
New.CleanUp.ReferenceOTU2829	0	0	1	0.333333	0	0
New.CleanUp.ReferenceOTU2835	0	0	0.333333	0.666667	0	0
New.CleanUp.ReferenceOTU2839	0	0	0.666667	0	0	0
New.CleanUp.ReferenceOTU2840	0.333333	0	0	1	0	0.666667
New.CleanUp.ReferenceOTU2841	0	0.333333	0	0.333333	0	0
New.CleanUp.ReferenceOTU2843	0	0.333333	0	0.666667	0	0
New.CleanUp.ReferenceOTU2844	0	0.666667	0.333333	0	0	0
New.CleanUp.ReferenceOTU2848	0	0	0	0.333333	0	13
New.CleanUp.ReferenceOTU2849	0	0	2.33333	1	0	0.666667
New.CleanUp.ReferenceOTU2850	0	0	0	0	0	3
New.CleanUp.ReferenceOTU2852	0	0.666667	0	0.333333	0	0.333333
New.CleanUp.ReferenceOTU2853	5.66667	0	0	0	0	0.333333
New.CleanUp.ReferenceOTU2855	0	1	0.333333	0.666667	0	0
New.CleanUp.ReferenceOTU2857	0	0	0	0.333333	0	0.333333
New.CleanUp.ReferenceOTU2861	0	0	0	0.666667	0	0
New.CleanUp.ReferenceOTU2862	0.333333	0	0.333333	0	0	0
New.CleanUp.ReferenceOTU2864	0	0.333333	0.333333	0	0	0
New.CleanUp.ReferenceOTU2865	0	0	1.66667	0.333333	0	0
New.CleanUp.ReferenceOTU2872	0.333333	10.6667	0	9.33333	0.666667	1
New.CleanUp.ReferenceOTU2873	0	0.666667	0	0.666667	0	0
New.CleanUp.ReferenceOTU2875	0	0	0.666667	0	0	0
New.CleanUp.ReferenceOTU2876	0	0.666667	0.666667	2.33333	0	0
New.CleanUp.ReferenceOTU2879	0	0.333333	0	0.333333	0	0
New.CleanUp.ReferenceOTU2881	0	0	0.666667	0	0	0
New.CleanUp.ReferenceOTU2883	0	0.666667	0.333333	0	0	0
New.CleanUp.ReferenceOTU2884	0	17.3333	0	0	0	10
New.CleanUp.ReferenceOTU2887	0	0	0	0.333333	0	0.333333
New.CleanUp.ReferenceOTU2888	0	0	0.333333	0	0	0.333333
New.CleanUp.ReferenceOTU2889	0	8.33333	0	0	0	0
New.CleanUp.ReferenceOTU2895	0	58.3333	0	0	0	0
New.CleanUp.ReferenceOTU2896	0	0	0.333333	0.333333	0	0
New.CleanUp.ReferenceOTU2900	0	0	0	1.33333	0	0
New.CleanUp.ReferenceOTU2901	0	0.333333	0	0.333333	0	0
New.CleanUp.ReferenceOTU2902	0	0	0	1	0	0
New.CleanUp.ReferenceOTU2904	0	0	0	0.666667	0	0
New.CleanUp.ReferenceOTU2910	0	26.6667	30.3333	39.6667	0.666667	7.66667
New.CleanUp.ReferenceOTU2914	0	0	0.666667	0	0	0
New.CleanUp.ReferenceOTU2915	0	0	0	0	0	0.666667
New.CleanUp.ReferenceOTU2916	0	0.333333	0.333333	0	0	0
New.CleanUp.ReferenceOTU2920	0	0	1.33333	0	0	0
New.CleanUp.ReferenceOTU2924	0.333333	5.33333	0	0	0	0
New.CleanUp.ReferenceOTU2925	1.33333	0	0	0	0	0
New.CleanUp.ReferenceOTU2928	1.33333	0	0	0	0	0
New.CleanUp.ReferenceOTU2932	0	0	0.666667	0	0	0.333333
New.CleanUp.ReferenceOTU2936	0	1	0	0	0	0
New.CleanUp.ReferenceOTU2939	0	0	0.666667	0	0	0
New.CleanUp.ReferenceOTU2940	0	0	0.333333	0	0	4.33333
New.CleanUp.ReferenceOTU2941	0	0	0.333333	0.333333	0	0
New.CleanUp.ReferenceOTU2945	0	0.333333	0	0	0	0.333333
New.CleanUp.ReferenceOTU2956	0	0	0	0	0	4.33333
New.CleanUp.ReferenceOTU2958	0	0	49.3333	0.333333	0.333333	0
New.CleanUp.ReferenceOTU2960	0	13.6667	0.666667	0.333333	0	0
New.CleanUp.ReferenceOTU2961	0	0.333333	0.333333	0.666667	0	0.333333
New.CleanUp.ReferenceOTU2963	0	0	0	0.666667	0	0
New.CleanUp.ReferenceOTU2964	0	0.333333	0.333333	0	0	0
New.CleanUp.ReferenceOTU2971	15.3333	0.666667	0.666667	0.666667	0	0.333333
New.CleanUp.ReferenceOTU2972	0	0.666667	0	0	0	0
New.CleanUp.ReferenceOTU2973	0	1	1.33333	1	0	0.333333
