# Supplementary material for: Changes in the core endophytic mycobiome of carrot taproots in response to crop management and genotype
Source: Sci Rep. 2020 Aug 13;10:13685. doi: 10.1038/s41598-020-70683-x (PMC7426841; doi:10.1038/s41598-020-70683-x)
Supplement: Supplementary file 5 — Supplementary file5 [file 41598_2020_70683_MOESM5_ESM.xlsx]

## Sheet: indiacator_species_management
Supplementary Table 2. Indicator species analysis identifiying fungal endophytes in carrot taproots unique to organic and conventional management
	Crop management system
OTU ID	Organic	Conventional	Index	Statistic	P value	Taxonomy
New.CleanUp.ReferenceOTU714	1	0	2	0.894427	0.001	k__Fungi; p__Ascomycota; c__Dothideomycetes; o__Pleosporales; f__Pleosporaceae; g__Alternaria; s__Alternaria_zinniae
New.ReferenceOTU32	0	1	1	0.894427	0.001	Unassigned
New.CleanUp.ReferenceOTU1545	1	0	2	0.797724	0.005	k__Fungi; p__Ascomycota; c__Sordariomycetes; o__Incertae_sedis; f__Plectosphaerellaceae; g__Plectosphaerella
New.CleanUp.ReferenceOTU164	1	0	2	0.777778	0.006	k__Fungi; p__Basidiomycota; c__Agaricomycetes; o__Corticiales; f__Corticiaceae; g__Rhizoctonia
New.CleanUp.ReferenceOTU1566	1	0	2	0.707107	0.008	k__Fungi; p__Ascomycota; c__Sordariomycetes; o__Hypocreales; f__Nectriaceae; g__Fusarium
DQ337381	1	0	2	0.707107	0.009	k__Fungi; p__Ascomycota; c__Dothideomycetes; o__Pleosporales; f__Pleosporaceae
GQ522636	0	1	1	0.67082	0.016	k__Fungi; p__unidentified; c__unidentified; o__unidentified; f__unidentified; g__unidentified; s__unculturedfungus
HM161939	1	0	2	0.707107	0.019	k__Fungi; p__Ascomycota; c__unidentified; o__unidentified; f__unidentified; g__unidentified; s__unculturedAscomycota
DQ420958	1	0	2	0.620174	0.022	k__Fungi; p__unidentified; c__unidentified; o__unidentified; f__unidentified; g__unidentified
New.CleanUp.ReferenceOTU486	1	0	2	0.67082	0.023	k__Fungi; p__unidentified; c__unidentified; o__unidentified; f__unidentified; g__unidentified; s__unculturedfungus
New.CleanUp.ReferenceOTU513	1	0	2	0.67082	0.023	k__Fungi; p__Ascomycota; c__Dothideomycetes; o__Pleosporales; f__Pleosporaceae; g__Alternaria
New.CleanUp.ReferenceOTU91	1	0	2	0.67082	0.023	k__Fungi; p__Ascomycota; c__unidentified; o__unidentified; f__unidentified; g__unidentified; s__unculturedAscomycota
New.CleanUp.ReferenceOTU2191	1	0	2	0.620174	0.029	k__Fungi; p__Basidiomycota; c__Agaricomycetes; o__Corticiales; f__Corticiaceae; g__Rhizoctonia; s__Rhizoctonia_sp_FA59209
New.CleanUp.ReferenceOTU448	1	0	2	0.620174	0.031	k__Fungi; p__Basidiomycota; c__Agaricomycetes; o__Cantharellales; f__Ceratobasidiaceae; g__Thanatephorus; s__Thanatephorus_cucumeris
FN689690	1	0	2	0.620174	0.032	k__Fungi; p__Ascomycota; c__Sordariomycetes; o__Hypocreales; f__Nectriaceae
New.CleanUp.ReferenceOTU190	1	0	2	0.620174	0.035	k__Fungi; p__Ascomycota; c__unidentified; o__unidentified; f__unidentified; g__unidentified; s__unculturedAscomycota
New.CleanUp.ReferenceOTU637	1	0	2	0.569803	0.042	Unassigned
New.CleanUp.ReferenceOTU1036	1	0	2	0.569803	0.046	k__Fungi; p__unidentified; c__unidentified; o__unidentified; f__unidentified; g__unidentified; s__unculturedfungus
New.ReferenceOTU1	0	1	1	0.569803	0.046	k__Fungi; p__unidentified; c__unidentified; o__unidentified; f__unidentified; g__unidentified; s__unculturedfungus
GU721432	1	0	2	0.569803	0.047	k__Fungi; p__unidentified; c__unidentified; o__unidentified; f__unidentified; g__unidentified; s__unculturedfungus
JN905772	1	0	2	0.569803	0.047	k__Fungi; p__unidentified; c__unidentified; o__unidentified; f__unidentified; g__unidentified; s__unculturedfungus
FN548157	1	0	2	0.569803	0.048	k__Fungi; p__Ascomycota; c__unidentified; o__unidentified; f__unidentified; g__unidentified
New.CleanUp.ReferenceOTU396	1	0	2	0.569803	0.048	Unassigned
FJ213534	1	0	2	0.569803	0.049	k__Fungi; p__unidentified; c__unidentified; o__unidentified; f__unidentified; g__unidentified; s__unculturedfungus
JQ666393	1	0	2	0.569803	0.057	k__Fungi; p__unidentified; c__unidentified; o__unidentified; f__unidentified; g__unidentified; s__unculturedsoil_fungus
JF933752	1	0	2	0.569803	0.061	k__Fungi; p__Ascomycota; c__unidentified; o__unidentified; f__unidentified; g__unidentified; s__unculturedAscomycota
New.CleanUp.ReferenceOTU1521	1	0	2	0.534522	0.075	k__Fungi; p__unidentified; c__unidentified; o__unidentified; f__unidentified; g__unidentified; s__unculturedfungus
New.CleanUp.ReferenceOTU2551	1	0	2	0.534522	0.075	Unassigned
New.CleanUp.ReferenceOTU1375	1	0	2	0.534522	0.076	k__Fungi; p__Basidiomycota; c__Agaricomycetes; o__Corticiales; f__Corticiaceae; g__Rhizoctonia
New.CleanUp.ReferenceOTU2884	1	0	2	0.534522	0.077	k__Fungi; p__Ascomycota; c__Saccharomycetes; o__Saccharomycetales; f__Dipodascaceae; g__Galactomyces; s__Galactomyces_geotrichum
New.CleanUp.ReferenceOTU1569	1	0	2	0.534522	0.079	Unassigned
New.CleanUp.ReferenceOTU2350	1	0	2	0.534522	0.079	Unassigned
New.CleanUp.ReferenceOTU595	1	0	2	0.534522	0.079	Unassigned
FJ760341	1	0	2	0.534522	0.084	k__Fungi; p__unidentified; c__unidentified; o__unidentified; f__unidentified; g__unidentified; s__unculturedfungus
GQ525731	1	0	2	0.534522	0.084	k__Fungi; p__unidentified; c__unidentified; o__unidentified; f__unidentified; g__unidentified; s__unculturedfungus
New.CleanUp.ReferenceOTU79	1	0	2	0.534522	0.084	k__Fungi; p__Ascomycota; c__unidentified; o__unidentified; f__unidentified; g__unidentified; s__unculturedAscomycota
New.ReferenceOTU33	1	0	2	0.534522	0.088	Unassigned
New.CleanUp.ReferenceOTU1032	1	0	2	0.534522	0.107	k__Fungi; p__unidentified; c__unidentified; o__unidentified; f__unidentified; g__unidentified; s__unculturedfungus
New.CleanUp.ReferenceOTU851	1	0	2	0.471405	0.116	Unassigned
FJ758841	1	0	2	0.471405	0.121	k__Fungi; p__unidentified; c__unidentified; o__unidentified; f__unidentified; g__unidentified; s__unculturedfungus
New.CleanUp.ReferenceOTU45	1	0	2	0.471405	0.121	k__Fungi; p__Ascomycota; c__Sordariomycetes; o__Hypocreales; f__Nectriaceae
New.CleanUp.ReferenceOTU1935	1	0	2	0.471405	0.124	Unassigned
JF300399	1	0	2	0.471405	0.131	k__Fungi; p__unidentified; c__unidentified; o__unidentified; f__unidentified; g__unidentified; s__unculturedfungus
New.CleanUp.ReferenceOTU1861	1	0	2	0.471405	0.131	Unassigned
New.CleanUp.ReferenceOTU2364	1	0	2	0.471405	0.133	k__Fungi; p__unidentified; c__unidentified; o__unidentified; f__unidentified; g__unidentified
New.CleanUp.ReferenceOTU1726	1	0	2	0.471405	0.138	Unassigned
New.ReferenceOTU29	1	0	2	0.471405	0.138	Unassigned
FJ210502	1	0	2	0.447214	0.143	k__Fungi; p__unidentified; c__unidentified; o__unidentified; f__unidentified; g__unidentified; s__unculturedfungus
New.CleanUp.ReferenceOTU232	1	0	2	0.471405	0.147	k__Fungi; p__Ascomycota; c__unidentified; o__unidentified; f__unidentified; g__unidentified; s__unculturedAscomycota
GQ866203	0	1	1	0.447214	0.153	k__Fungi; p__unidentified; c__unidentified; o__unidentified; f__unidentified; g__unidentified; s__unculturedfungus
New.CleanUp.ReferenceOTU1928	1	0	2	0.471405	0.154	k__Fungi; p__unidentified; c__unidentified; o__unidentified; f__unidentified; g__unidentified; s__unculturedfungus
New.CleanUp.ReferenceOTU2000	1	0	2	0.471405	0.154	k__Fungi; p__Ascomycota; c__unidentified; o__unidentified; f__unidentified; g__unidentified; s__unculturedAscomycota
New.CleanUp.ReferenceOTU1889	1	0	2	0.447214	0.157	k__Fungi; p__unidentified; c__unidentified; o__unidentified; f__unidentified; g__unidentified; s__unculturedfungus
New.ReferenceOTU17	1	0	2	0.447214	0.164	k__Fungi; p__Basidiomycota; c__Agaricomycetes; o__Cantharellales; f__Ceratobasidiaceae
New.ReferenceOTU35	1	0	2	0.447214	0.164	k__Fungi; p__Basidiomycota; c__Agaricomycetes; o__Corticiales; f__Corticiaceae
EU490021	1	0	2	0.447214	0.165	k__Fungi; p__Ascomycota; c__Sordariomycetes; o__Hypocreales; f__Nectriaceae; g__Fusarium
New.CleanUp.ReferenceOTU210	1	0	2	0.447214	0.166	k__Fungi; p__unidentified; c__unidentified; o__unidentified; f__unidentified; g__unidentified; s__unculturedsoil_fungus
New.CleanUp.ReferenceOTU1604	1	0	2	0.447214	0.168	Unassigned
AY123741	1	0	2	0.447214	0.176	k__Fungi; p__Ascomycota; c__Sordariomycetes; o__Hypocreales; f__Nectriaceae
JQ247368	1	0	2	0.447214	0.182	k__Fungi; p__Ascomycota; c__Eurotiomycetes; o__Eurotiales; f__Trichocomaceae; g__Penicillium
New.CleanUp.ReferenceOTU11	1	0	2	0.447214	0.187	k__Fungi; p__Ascomycota; c__Sordariomycetes; o__Hypocreales; f__Nectriaceae; g__Fusarium
New.CleanUp.ReferenceOTU1913	1	0	2	0.447214	0.193	k__Fungi; p__Ascomycota; c__unidentified; o__unidentified; f__unidentified; g__unidentified; s__unculturedAscomycota
New.CleanUp.ReferenceOTU1938	1	0	2	0.447214	0.194	Unassigned
New.CleanUp.ReferenceOTU262	1	0	2	0.447214	0.194	k__Fungi; p__unidentified; c__unidentified; o__unidentified; f__unidentified; g__unidentified; s__unculturedsoil_fungus
DQ420936	1	0	2	0.447214	0.197	k__Fungi; p__Ascomycota
DQ980598	1	0	2	0.447214	0.197	k__Fungi; p__Basidiomycota; c__Agaricomycetes
New.CleanUp.ReferenceOTU1025	1	0	2	0.447214	0.198	Unassigned
New.CleanUp.ReferenceOTU549	1	0	2	0.447214	0.198	Unassigned
New.CleanUp.ReferenceOTU2539	1	0	2	0.447214	0.202	k__Fungi; p__Ascomycota; c__Sordariomycetes; o__Hypocreales; f__Nectriaceae; g__Fusarium
New.CleanUp.ReferenceOTU2379	1	0	2	0.447214	0.204	k__Fungi; p__unidentified; c__unidentified; o__unidentified; f__unidentified; g__unidentified; s__unculturedsoil_fungus
New.CleanUp.ReferenceOTU350	1	0	2	0.447214	0.204	k__Fungi; p__unidentified; c__unidentified; o__unidentified; f__unidentified; g__unidentified; s__unculturedsoil_fungus
GU721774	1	0	2	0.447214	0.205	k__Fungi; p__unidentified; c__unidentified; o__unidentified; f__unidentified; g__unidentified; s__unculturedfungus
New.CleanUp.ReferenceOTU1119	1	0	2	0.447214	0.205	k__Fungi; p__unidentified; c__unidentified; o__unidentified; f__unidentified; g__unidentified; s__unculturedfungus
New.CleanUp.ReferenceOTU1232	1	0	2	0.447214	0.205	Unassigned
New.CleanUp.ReferenceOTU1311	1	0	2	0.447214	0.205	Unassigned
New.CleanUp.ReferenceOTU1328	1	0	2	0.447214	0.205	k__Fungi; p__unidentified; c__unidentified; o__unidentified; f__unidentified; g__unidentified; s__unculturedfungus
New.CleanUp.ReferenceOTU1423	1	0	2	0.447214	0.205	k__Fungi; p__unidentified; c__unidentified; o__unidentified; f__unidentified; g__unidentified; s__unculturedfungus
New.CleanUp.ReferenceOTU1643	1	0	2	0.447214	0.205	k__Fungi; p__unidentified; c__unidentified; o__unidentified; f__unidentified; g__unidentified; s__unculturedfungus
New.CleanUp.ReferenceOTU1937	1	0	2	0.447214	0.205	k__Fungi; p__unidentified; c__unidentified; o__unidentified; f__unidentified; g__unidentified; s__unculturedfungus
New.CleanUp.ReferenceOTU2150	1	0	2	0.447214	0.205	k__Fungi; p__Ascomycota; c__unidentified; o__unidentified; f__unidentified; g__unidentified; s__unculturedAscomycota
New.CleanUp.ReferenceOTU2387	1	0	2	0.447214	0.205	k__Fungi; p__unidentified; c__unidentified; o__unidentified; f__unidentified; g__unidentified; s__unculturedfungus
New.CleanUp.ReferenceOTU2397	1	0	2	0.447214	0.205	Unassigned
New.CleanUp.ReferenceOTU2444	1	0	2	0.447214	0.205	k__Fungi; p__unidentified; c__unidentified; o__unidentified; f__unidentified; g__unidentified; s__unculturedsoil_fungus
New.CleanUp.ReferenceOTU2709	1	0	2	0.447214	0.205	k__Fungi; p__unidentified; c__unidentified; o__unidentified; f__unidentified; g__unidentified; s__unculturedsoil_fungus
New.CleanUp.ReferenceOTU2747	0	1	1	0.447214	0.205	k__Fungi; p__Ascomycota
New.CleanUp.ReferenceOTU2797	1	0	2	0.447214	0.205	k__Fungi; p__Ascomycota
New.CleanUp.ReferenceOTU2852	1	0	2	0.447214	0.205	Unassigned
New.CleanUp.ReferenceOTU308	1	0	2	0.447214	0.205	Unassigned
New.CleanUp.ReferenceOTU499	1	0	2	0.447214	0.205	k__Fungi; p__unidentified; c__unidentified; o__unidentified; f__unidentified; g__unidentified; s__unculturedfungus
New.CleanUp.ReferenceOTU67	1	0	2	0.447214	0.205	Unassigned
New.CleanUp.ReferenceOTU507	1	0	2	0.447214	0.207	Unassigned
New.CleanUp.ReferenceOTU983	1	0	2	0.447214	0.207	Unassigned
New.CleanUp.ReferenceOTU869	1	0	2	0.447214	0.209	k__Fungi
EU828353	1	0	2	0.447214	0.212	k__Fungi; p__Ascomycota; c__Sordariomycetes; o__Hypocreales; f__Nectriaceae; g__Fusarium
New.CleanUp.ReferenceOTU1300	1	0	2	0.447214	0.212	k__Fungi; p__unidentified; c__unidentified; o__unidentified; f__unidentified; g__unidentified; s__unculturedfungus
New.CleanUp.ReferenceOTU1600	1	0	2	0.447214	0.213	k__Fungi; p__Ascomycota; c__Sordariomycetes; o__Hypocreales; f__Nectriaceae; g__Fusarium
New.CleanUp.ReferenceOTU2058	1	0	2	0.447214	0.213	Unassigned
New.CleanUp.ReferenceOTU2767	1	0	2	0.447214	0.213	Unassigned
GQ131878	1	0	2	0.447214	0.215	k__Fungi; p__Ascomycota; c__unidentified; o__unidentified; f__unidentified; g__unidentified; s__unculturedAscomycota
FJ781344	0	1	1	0.447214	0.223	k__Fungi; p__unidentified; c__unidentified; o__unidentified; f__unidentified; g__unidentified
HM037671	0	1	1	0.447214	0.223	k__Fungi; p__unidentified; c__unidentified; o__unidentified; f__unidentified; g__unidentified
New.CleanUp.ReferenceOTU1198	0	1	1	0.447214	0.224	Unassigned
GU721782	1	0	2	0.447214	0.227	k__Fungi; p__unidentified; c__unidentified; o__unidentified; f__unidentified; g__unidentified; s__unculturedfungus
New.CleanUp.ReferenceOTU1663	1	0	2	0.447214	0.237	k__Fungi; p__unidentified; c__unidentified; o__unidentified; f__unidentified; g__unidentified; s__unculturedsoil_fungus
New.CleanUp.ReferenceOTU2102	1	0	2	0.372104	0.275	k__Fungi; p__unidentified; c__unidentified; o__unidentified; f__unidentified; g__unidentified; s__unculturedfungus
New.CleanUp.ReferenceOTU1459	1	0	2	0.372104	0.277	Unassigned
New.CleanUp.ReferenceOTU2066	1	0	2	0.372104	0.277	Unassigned
New.CleanUp.ReferenceOTU383	1	0	2	0.372104	0.277	Unassigned
New.CleanUp.ReferenceOTU403	1	0	2	0.372104	0.277	Unassigned
New.CleanUp.ReferenceOTU2496	1	0	2	0.372104	0.281	k__Fungi; p__unidentified; c__unidentified; o__unidentified; f__unidentified; g__unidentified; s__unculturedfungus
New.CleanUp.ReferenceOTU1161	1	0	2	0.372104	0.288	Unassigned
GQ526984	1	0	2	0.372104	0.292	k__Fungi; p__unidentified; c__unidentified; o__unidentified; f__unidentified; g__unidentified
GQ866198	1	0	2	0.372104	0.293	k__Fungi; p__unidentified; c__unidentified; o__unidentified; f__unidentified; g__unidentified; s__unculturedfungus
New.CleanUp.ReferenceOTU130	1	0	2	0.372104	0.293	Unassigned
New.CleanUp.ReferenceOTU2658	1	0	2	0.372104	0.293	Unassigned
New.CleanUp.ReferenceOTU2714	1	0	2	0.372104	0.293	k__Fungi; p__Ascomycota; c__unidentified; o__unidentified; f__unidentified; g__unidentified; s__unculturedAscomycota
New.CleanUp.ReferenceOTU901	1	0	2	0.372104	0.293	Unassigned
JF300397	1	0	2	0.372104	0.298	k__Fungi; p__Ascomycota; c__Sordariomycetes; o__Hypocreales; f__Nectriaceae; g__Fusarium; s__Fusarium_sp_JJP_2009a
New.CleanUp.ReferenceOTU1549	1	0	2	0.372104	0.298	k__Fungi; p__Ascomycota
New.CleanUp.ReferenceOTU2840	1	0	2	0.372104	0.298	Unassigned
New.CleanUp.ReferenceOTU946	1	0	2	0.372104	0.299	k__Fungi; p__Ascomycota; c__unidentified; o__unidentified; f__unidentified; g__unidentified
New.CleanUp.ReferenceOTU1470	1	0	2	0.372104	0.3	k__Fungi; p__Ascomycota; c__Sordariomycetes; o__Incertae_sedis; f__Plectosphaerellaceae
FJ762516	1	0	2	0.372104	0.302	k__Fungi; p__unidentified; c__unidentified; o__unidentified; f__unidentified; g__unidentified; s__unculturedsoil_fungus
New.CleanUp.ReferenceOTU2172	1	0	2	0.372104	0.302	k__Fungi; p__Ascomycota; c__Sordariomycetes
New.ReferenceOTU9	1	0	2	0.372104	0.302	Unassigned
New.CleanUp.ReferenceOTU717	1	0	2	0.372104	0.303	k__Fungi; p__unidentified; c__unidentified; o__unidentified; f__unidentified; g__unidentified
New.CleanUp.ReferenceOTU1229	1	0	2	0.372104	0.304	Unassigned
New.CleanUp.ReferenceOTU2563	1	0	2	0.372104	0.304	Unassigned
New.CleanUp.ReferenceOTU888	1	0	2	0.372104	0.304	k__Fungi; p__unidentified; c__unidentified; o__unidentified; f__unidentified; g__unidentified; s__unculturedfungus
New.CleanUp.ReferenceOTU1237	1	0	2	0.372104	0.307	Unassigned
New.CleanUp.ReferenceOTU1856	1	0	2	0.372104	0.307	Unassigned
New.CleanUp.ReferenceOTU2466	1	0	2	0.372104	0.307	Unassigned
New.CleanUp.ReferenceOTU2584	1	0	2	0.372104	0.307	k__Fungi; p__unidentified; c__unidentified; o__unidentified; f__unidentified; g__unidentified; s__unculturedfungus
New.CleanUp.ReferenceOTU54	1	0	2	0.372104	0.307	Unassigned
HM162228	1	0	2	0.372104	0.308	k__Fungi; p__Ascomycota; c__Sordariomycetes; o__Hypocreales; f__Nectriaceae; g__Fusarium
HQ631018	1	0	2	0.372104	0.308	k__Fungi; p__unidentified; c__unidentified; o__unidentified; f__unidentified; g__unidentified; s__unculturedfungus
HQ631023	1	0	2	0.372104	0.311	k__Fungi; p__unidentified; c__unidentified; o__unidentified; f__unidentified; g__unidentified; s__unculturedfungus
New.CleanUp.ReferenceOTU2335	1	0	2	0.372104	0.311	k__Fungi; p__unidentified; c__unidentified; o__unidentified; f__unidentified; g__unidentified; s__unculturedsoil_fungus
HQ124888	0	1	1	0.372104	0.314	k__Fungi; p__unidentified; c__unidentified; o__unidentified; f__unidentified; g__unidentified; s__unculturedfungus
FJ439576	1	0	2	0.333333	0.315	k__Fungi; p__unidentified; c__unidentified; o__unidentified; f__unidentified; g__unidentified
New.CleanUp.ReferenceOTU2459	1	0	2	0.372104	0.316	Unassigned
New.CleanUp.ReferenceOTU2143	1	0	2	0.341882	0.318	Unassigned
GU721574	1	0	2	0.333333	0.328	k__Fungi; p__unidentified; c__unidentified; o__unidentified; f__unidentified; g__unidentified; s__unculturedfungus
New.CleanUp.ReferenceOTU1347	1	0	2	0.341882	0.336	k__Fungi; p__unidentified; c__unidentified; o__unidentified; f__unidentified; g__unidentified; s__unculturedfungus
New.ReferenceOTU8	1	0	2	0.341882	0.336	k__Fungi; p__Ascomycota; c__Leotiomycetes; o__Helotiales; f__unidentified; g__unidentified
GU721712	1	0	2	0.341882	0.34	k__Fungi; p__unidentified; c__unidentified; o__unidentified; f__unidentified; g__unidentified; s__unculturedfungus
New.CleanUp.ReferenceOTU1156	1	0	2	0.341882	0.342	k__Fungi; p__unidentified; c__unidentified; o__unidentified; f__unidentified; g__unidentified; s__unculturedfungus
New.CleanUp.ReferenceOTU1126	1	0	2	0.341882	0.344	k__Fungi; p__Ascomycota
New.CleanUp.ReferenceOTU1128	1	0	2	0.341882	0.344	Unassigned
FJ196603	1	0	2	0.341882	0.345	k__Fungi; p__Ascomycota; c__Sordariomycetes; o__Incertae_sedis; f__Plectosphaerellaceae; g__Plectosphaerella
New.ReferenceOTU31	1	0	2	0.341882	0.345	Unassigned
New.CleanUp.ReferenceOTU1327	1	0	2	0.341882	0.347	Unassigned
DQ420973	1	0	2	0.341882	0.349	k__Fungi; p__unidentified; c__unidentified; o__unidentified; f__unidentified; g__unidentified; s__unculturedsoil_fungus
EU680520	1	0	2	0.341882	0.352	k__Fungi; p__unidentified; c__unidentified; o__unidentified; f__unidentified; g__unidentified; s__unculturedsoil_fungus
New.CleanUp.ReferenceOTU2277	1	0	2	0.333333	0.352	k__Fungi; p__Ascomycota; c__Sordariomycetes; o__Hypocreales; f__Nectriaceae; g__Fusarium; s__Fusarium_sp_2_TMS_2011
GU174360	1	0	2	0.341882	0.353	k__Fungi; p__unidentified; c__unidentified; o__unidentified; f__unidentified; g__unidentified; s__unculturedfungus
New.CleanUp.ReferenceOTU2325	1	0	2	0.341882	0.356	k__Fungi; p__unidentified; c__unidentified; o__unidentified; f__unidentified; g__unidentified; s__unculturedfungus
New.ReferenceOTU21	1	0	2	0.333333	0.357	Unassigned
New.CleanUp.ReferenceOTU2910	1	0	2	0.333333	0.36	Unassigned
New.CleanUp.ReferenceOTU436	1	0	2	0.353553	0.43	Unassigned
New.CleanUp.ReferenceOTU825	1	0	2	0.353553	0.43	Unassigned
New.CleanUp.ReferenceOTU2020	0	1	1	0.353553	0.434	Unassigned
New.CleanUp.ReferenceOTU2095	0	1	1	0.353553	0.434	Unassigned
New.CleanUp.ReferenceOTU2446	0	1	1	0.353553	0.434	Unassigned
New.CleanUp.ReferenceOTU771	0	1	1	0.353553	0.434	Unassigned
EU301639	1	0	2	0.353553	0.445	k__Fungi; p__Ascomycota; c__Sordariomycetes; o__Sordariales; f__Chaetomiaceae; g__Chaetomium; s__Chaetomium_globosum
New.CleanUp.ReferenceOTU1303	1	0	2	0.353553	0.445	k__Fungi; p__unidentified; c__unidentified; o__unidentified; f__unidentified; g__unidentified; s__unculturedfungus
New.CleanUp.ReferenceOTU2022	1	0	2	0.353553	0.445	Unassigned
New.CleanUp.ReferenceOTU871	1	0	2	0.353553	0.447	Unassigned
New.CleanUp.ReferenceOTU997	1	0	2	0.353553	0.447	Unassigned
JF945550	1	0	2	0.353553	0.448	k__Fungi; p__unidentified; c__unidentified; o__unidentified; f__unidentified; g__unidentified; s__unculturedfungus
New.CleanUp.ReferenceOTU2452	1	0	2	0.353553	0.448	k__Fungi; p__Ascomycota; c__unidentified; o__unidentified; f__unidentified; g__unidentified
New.CleanUp.ReferenceOTU1499	1	0	2	0.353553	0.451	Unassigned
New.CleanUp.ReferenceOTU1616	1	0	2	0.353553	0.451	Unassigned
New.CleanUp.ReferenceOTU2420	1	0	2	0.353553	0.451	k__Fungi; p__Basidiomycota; c__Agaricomycetes; o__Corticiales; f__Corticiaceae; g__Rhizoctonia; s__Rhizoctonia_sp_FA59209
New.CleanUp.ReferenceOTU588	1	0	2	0.353553	0.451	k__Fungi; p__Ascomycota; c__unidentified; o__unidentified; f__unidentified; g__unidentified; s__unculturedAscomycota
New.CleanUp.ReferenceOTU1625	1	0	2	0.353553	0.455	k__Fungi; p__unidentified; c__unidentified; o__unidentified; f__unidentified; g__unidentified; s__unculturedfungus
New.CleanUp.ReferenceOTU1739	1	0	2	0.353553	0.455	k__Fungi; p__unidentified; c__unidentified; o__unidentified; f__unidentified; g__unidentified
New.CleanUp.ReferenceOTU594	1	0	2	0.353553	0.455	k__Fungi; p__unidentified; c__unidentified; o__unidentified; f__unidentified; g__unidentified
GQ866214	1	0	2	0.353553	0.456	k__Fungi; p__unidentified; c__unidentified; o__unidentified; f__unidentified; g__unidentified; s__unculturedsoil_fungus
New.CleanUp.ReferenceOTU1636	1	0	2	0.353553	0.456	Unassigned
New.CleanUp.ReferenceOTU1675	1	0	2	0.353553	0.456	Unassigned
New.CleanUp.ReferenceOTU2081	1	0	2	0.353553	0.456	k__Fungi; p__Ascomycota; c__Sordariomycetes; o__Hypocreales; f__Nectriaceae; g__Fusarium; s__Fusarium_sp_JJP_2009a
New.CleanUp.ReferenceOTU2123	1	0	2	0.353553	0.456	Unassigned
New.CleanUp.ReferenceOTU2209	1	0	2	0.353553	0.456	Unassigned
New.CleanUp.ReferenceOTU2431	1	0	2	0.353553	0.456	k__Fungi; p__unidentified; c__unidentified; o__unidentified; f__unidentified; g__unidentified; s__unculturedfungus
New.CleanUp.ReferenceOTU2630	1	0	2	0.353553	0.456	k__Fungi; p__Ascomycota; c__unidentified; o__unidentified; f__unidentified; g__unidentified; s__unculturedAscomycota
New.CleanUp.ReferenceOTU2817	1	0	2	0.353553	0.456	Unassigned
New.CleanUp.ReferenceOTU2945	1	0	2	0.353553	0.456	Unassigned
New.CleanUp.ReferenceOTU373	1	0	2	0.353553	0.456	k__Fungi; p__unidentified; c__unidentified; o__unidentified; f__unidentified; g__unidentified; s__unculturedfungus
New.CleanUp.ReferenceOTU446	1	0	2	0.353553	0.456	k__Fungi; p__unidentified; c__unidentified; o__unidentified; f__unidentified; g__unidentified
New.CleanUp.ReferenceOTU621	1	0	2	0.353553	0.456	k__Fungi; p__unidentified; c__unidentified; o__unidentified; f__unidentified; g__unidentified; s__unculturedfungus
New.CleanUp.ReferenceOTU642	1	0	2	0.353553	0.456	k__Fungi; p__unidentified; c__unidentified; o__unidentified; f__unidentified; g__unidentified; s__unculturedsoil_fungus
New.CleanUp.ReferenceOTU651	1	0	2	0.353553	0.456	k__Fungi; p__unidentified; c__unidentified; o__unidentified; f__unidentified; g__unidentified; s__unculturedsoil_fungus
New.CleanUp.ReferenceOTU66	1	0	2	0.353553	0.456	k__Fungi; p__unidentified; c__unidentified; o__unidentified; f__unidentified; g__unidentified; s__unculturedfungus
New.CleanUp.ReferenceOTU738	1	0	2	0.353553	0.456	Unassigned
New.CleanUp.ReferenceOTU989	1	0	2	0.353553	0.456	Unassigned
New.CleanUp.ReferenceOTU2657	1	0	2	0.353553	0.457	k__Fungi; p__unidentified; c__unidentified; o__unidentified; f__unidentified; g__unidentified; s__unculturedsoil_fungus
EU490176	1	0	2	0.353553	0.458	k__Fungi; p__Ascomycota; c__unidentified; o__unidentified; f__unidentified; g__unidentified; s__unculturedAscomycota
HQ380051	0	1	1	0.353553	0.459	k__Fungi; p__Ascomycota; c__Dothideomycetes; o__Botryosphaeriales; f__Botryosphaeriaceae; g__Macrophomina; s__Macrophomina_phaseolina
New.CleanUp.ReferenceOTU1376	0	1	1	0.353553	0.459	Unassigned
JF933754	1	0	2	0.353553	0.46	k__Fungi; p__unidentified; c__unidentified; o__unidentified; f__unidentified; g__unidentified; s__unculturedfungus
New.CleanUp.ReferenceOTU1208	1	0	2	0.353553	0.46	k__Fungi; p__unidentified; c__unidentified; o__unidentified; f__unidentified; g__unidentified; s__unculturedsoil_fungus
New.CleanUp.ReferenceOTU1621	1	0	2	0.353553	0.46	Unassigned
New.CleanUp.ReferenceOTU168	1	0	2	0.353553	0.46	k__Fungi; p__Ascomycota; c__Sordariomycetes; o__Hypocreales; f__Nectriaceae; g__Fusarium
New.CleanUp.ReferenceOTU1812	1	0	2	0.353553	0.46	k__Fungi; p__unidentified; c__unidentified; o__unidentified; f__unidentified; g__unidentified; s__unculturedsoil_fungus
New.CleanUp.ReferenceOTU1921	1	0	2	0.353553	0.46	k__Fungi; p__Ascomycota; c__Dothideomycetes; o__Pleosporales; f__Pleosporaceae
New.CleanUp.ReferenceOTU212	1	0	2	0.353553	0.46	k__Fungi; p__unidentified; c__unidentified; o__unidentified; f__unidentified; g__unidentified; s__unculturedfungus
New.CleanUp.ReferenceOTU2238	1	0	2	0.353553	0.46	k__Fungi; p__unidentified; c__unidentified; o__unidentified; f__unidentified; g__unidentified; s__unculturedfungus
New.CleanUp.ReferenceOTU2642	1	0	2	0.353553	0.46	k__Fungi; p__unidentified; c__unidentified; o__unidentified; f__unidentified; g__unidentified; s__unculturedfungus
New.CleanUp.ReferenceOTU2887	1	0	2	0.353553	0.46	k__Fungi; p__unidentified; c__unidentified; o__unidentified; f__unidentified; g__unidentified; s__unculturedfungus
New.CleanUp.ReferenceOTU324	1	0	2	0.353553	0.46	k__Fungi; p__Ascomycota; c__Dothideomycetes; o__Pleosporales; f__Pleosporaceae
New.CleanUp.ReferenceOTU617	1	0	2	0.353553	0.46	k__Fungi; p__unidentified; c__unidentified; o__unidentified; f__unidentified; g__unidentified; s__unculturedsoil_fungus
New.CleanUp.ReferenceOTU641	1	0	2	0.353553	0.46	k__Fungi; p__Ascomycota; c__Dothideomycetes; o__Pleosporales; f__Pleosporaceae
New.CleanUp.ReferenceOTU710	1	0	2	0.353553	0.46	Unassigned
New.CleanUp.ReferenceOTU1522	1	0	2	0.353553	0.461	k__Fungi; p__Ascomycota; c__Sordariomycetes; o__Xylariales; f__Hyponectriaceae; g__Microdochium
New.CleanUp.ReferenceOTU2151	1	0	2	0.353553	0.461	Unassigned
New.CleanUp.ReferenceOTU404	1	0	2	0.353553	0.461	Unassigned
New.CleanUp.ReferenceOTU455	1	0	2	0.353553	0.461	Unassigned
New.CleanUp.ReferenceOTU656	1	0	2	0.353553	0.461	k__Fungi; p__unidentified; c__unidentified; o__unidentified; f__unidentified; g__unidentified; s__unculturedfungus
New.CleanUp.ReferenceOTU2392	0	1	1	0.353553	0.464	k__Fungi; p__Ascomycota; c__Dothideomycetes; o__Pleosporales; f__Phaeosphaeriaceae; g__Ophiosphaerella; s__Ophiosphaerella_agrostis
New.CleanUp.ReferenceOTU562	0	1	1	0.353553	0.464	Unassigned
FJ196607	0	1	1	0.353553	0.465	k__Fungi; p__Ascomycota; c__Sordariomycetes; o__Incertae_sedis; f__Plectosphaerellaceae; g__Plectosphaerella
New.CleanUp.ReferenceOTU1011	1	0	2	0.353553	0.467	Unassigned
New.CleanUp.ReferenceOTU1028	1	0	2	0.353553	0.467	Unassigned
New.CleanUp.ReferenceOTU1046	1	0	2	0.353553	0.467	Unassigned
New.CleanUp.ReferenceOTU1120	1	0	2	0.353553	0.467	Unassigned
New.CleanUp.ReferenceOTU1133	1	0	2	0.353553	0.467	Unassigned
New.CleanUp.ReferenceOTU1236	1	0	2	0.353553	0.467	Unassigned
New.CleanUp.ReferenceOTU124	1	0	2	0.353553	0.467	Unassigned
New.CleanUp.ReferenceOTU1250	1	0	2	0.353553	0.467	Unassigned
New.CleanUp.ReferenceOTU1382	1	0	2	0.353553	0.467	Unassigned
New.CleanUp.ReferenceOTU1451	1	0	2	0.353553	0.467	k__Fungi; p__unidentified; c__unidentified; o__unidentified; f__unidentified; g__unidentified; s__unculturedfungus
New.CleanUp.ReferenceOTU1464	1	0	2	0.353553	0.467	Unassigned
New.CleanUp.ReferenceOTU1503	1	0	2	0.353553	0.467	Unassigned
New.CleanUp.ReferenceOTU1518	1	0	2	0.353553	0.467	Unassigned
New.CleanUp.ReferenceOTU1540	1	0	2	0.353553	0.467	Unassigned
New.CleanUp.ReferenceOTU1546	1	0	2	0.353553	0.467	Unassigned
New.CleanUp.ReferenceOTU1567	1	0	2	0.353553	0.467	k__Fungi; p__unidentified; c__unidentified; o__unidentified; f__unidentified; g__unidentified; s__unculturedfungus
New.CleanUp.ReferenceOTU1596	1	0	2	0.353553	0.467	Unassigned
New.CleanUp.ReferenceOTU1651	1	0	2	0.353553	0.467	Unassigned
New.CleanUp.ReferenceOTU1657	1	0	2	0.353553	0.467	Unassigned
New.CleanUp.ReferenceOTU1692	1	0	2	0.353553	0.467	Unassigned
New.CleanUp.ReferenceOTU1702	1	0	2	0.353553	0.467	Unassigned
New.CleanUp.ReferenceOTU1710	1	0	2	0.353553	0.467	Unassigned
New.CleanUp.ReferenceOTU1817	1	0	2	0.353553	0.467	Unassigned
New.CleanUp.ReferenceOTU1841	1	0	2	0.353553	0.467	Unassigned
New.CleanUp.ReferenceOTU2034	1	0	2	0.353553	0.467	Unassigned
New.CleanUp.ReferenceOTU2087	1	0	2	0.353553	0.467	Unassigned
New.CleanUp.ReferenceOTU2096	1	0	2	0.353553	0.467	Unassigned
New.CleanUp.ReferenceOTU211	1	0	2	0.353553	0.467	Unassigned
New.CleanUp.ReferenceOTU2122	1	0	2	0.353553	0.467	Unassigned
New.CleanUp.ReferenceOTU2195	1	0	2	0.353553	0.467	Unassigned
New.CleanUp.ReferenceOTU2250	1	0	2	0.353553	0.467	Unassigned
New.CleanUp.ReferenceOTU2256	1	0	2	0.353553	0.467	Unassigned
New.CleanUp.ReferenceOTU2342	1	0	2	0.353553	0.467	Unassigned
New.CleanUp.ReferenceOTU2359	1	0	2	0.353553	0.467	Unassigned
New.CleanUp.ReferenceOTU2396	1	0	2	0.353553	0.467	Unassigned
New.CleanUp.ReferenceOTU242	1	0	2	0.353553	0.467	Unassigned
New.CleanUp.ReferenceOTU2441	1	0	2	0.353553	0.467	Unassigned
New.CleanUp.ReferenceOTU245	1	0	2	0.353553	0.467	Unassigned
New.CleanUp.ReferenceOTU2505	1	0	2	0.353553	0.467	Unassigned
New.CleanUp.ReferenceOTU2509	1	0	2	0.353553	0.467	Unassigned
New.CleanUp.ReferenceOTU2549	1	0	2	0.353553	0.467	k__Fungi; p__unidentified; c__unidentified; o__unidentified; f__unidentified; g__unidentified
New.CleanUp.ReferenceOTU2550	1	0	2	0.353553	0.467	Unassigned
New.CleanUp.ReferenceOTU2586	1	0	2	0.353553	0.467	Unassigned
New.CleanUp.ReferenceOTU2682	1	0	2	0.353553	0.467	Unassigned
New.CleanUp.ReferenceOTU2710	1	0	2	0.353553	0.467	Unassigned
New.CleanUp.ReferenceOTU2841	1	0	2	0.353553	0.467	Unassigned
New.CleanUp.ReferenceOTU2843	1	0	2	0.353553	0.467	Unassigned
New.CleanUp.ReferenceOTU286	1	0	2	0.353553	0.467	k__Fungi; p__unidentified; c__unidentified; o__unidentified; f__unidentified; g__unidentified; s__unculturedsoil_fungus
New.CleanUp.ReferenceOTU2873	1	0	2	0.353553	0.467	Unassigned
New.CleanUp.ReferenceOTU2879	1	0	2	0.353553	0.467	Unassigned
New.CleanUp.ReferenceOTU2901	1	0	2	0.353553	0.467	Unassigned
New.CleanUp.ReferenceOTU31	1	0	2	0.353553	0.467	Unassigned
New.CleanUp.ReferenceOTU331	1	0	2	0.353553	0.467	k__Fungi; p__unidentified; c__unidentified; o__unidentified; f__unidentified; g__unidentified; s__unculturedsoil_fungus
New.CleanUp.ReferenceOTU345	1	0	2	0.353553	0.467	Unassigned
New.CleanUp.ReferenceOTU362	1	0	2	0.353553	0.467	Unassigned
New.CleanUp.ReferenceOTU363	1	0	2	0.353553	0.467	Unassigned
New.CleanUp.ReferenceOTU368	1	0	2	0.353553	0.467	Unassigned
New.CleanUp.ReferenceOTU388	1	0	2	0.353553	0.467	k__Fungi; p__unidentified; c__unidentified; o__unidentified; f__unidentified; g__unidentified; s__unculturedfungus
New.CleanUp.ReferenceOTU414	1	0	2	0.353553	0.467	Unassigned
New.CleanUp.ReferenceOTU463	1	0	2	0.353553	0.467	k__Fungi; p__unidentified; c__unidentified; o__unidentified; f__unidentified; g__unidentified; s__unculturedfungus
New.CleanUp.ReferenceOTU515	1	0	2	0.353553	0.467	Unassigned
New.CleanUp.ReferenceOTU535	1	0	2	0.353553	0.467	Unassigned
New.CleanUp.ReferenceOTU570	1	0	2	0.353553	0.467	Unassigned
New.CleanUp.ReferenceOTU571	1	0	2	0.353553	0.467	Unassigned
New.CleanUp.ReferenceOTU58	1	0	2	0.353553	0.467	Unassigned
New.CleanUp.ReferenceOTU728	1	0	2	0.353553	0.467	k__Fungi; p__unidentified; c__unidentified; o__unidentified; f__unidentified; g__unidentified; s__unculturedfungus
New.CleanUp.ReferenceOTU838	1	0	2	0.353553	0.467	Unassigned
New.CleanUp.ReferenceOTU843	1	0	2	0.353553	0.467	Unassigned
New.CleanUp.ReferenceOTU932	1	0	2	0.353553	0.467	Unassigned
New.CleanUp.ReferenceOTU2559	1	0	2	0.353553	0.468	k__Fungi; p__unidentified; c__unidentified; o__unidentified; f__unidentified; g__unidentified
AM901843	1	0	2	0.353553	0.469	k__Fungi; p__Ascomycota
AM901907	1	0	2	0.353553	0.469	k__Fungi; p__unidentified; c__unidentified; o__unidentified; f__unidentified; g__unidentified; s__unculturedfungus
New.CleanUp.ReferenceOTU1447	1	0	2	0.353553	0.469	k__Fungi; p__Ascomycota; c__Dothideomycetes; o__Pleosporales; f__Phaeosphaeriaceae; g__Ophiosphaerella; s__Ophiosphaerella_agrostis
New.CleanUp.ReferenceOTU147	1	0	2	0.353553	0.469	k__Fungi; p__unidentified; c__unidentified; o__unidentified; f__unidentified; g__unidentified
New.CleanUp.ReferenceOTU609	1	0	2	0.353553	0.469	k__Fungi
New.CleanUp.ReferenceOTU790	1	0	2	0.353553	0.469	k__Fungi; p__Ascomycota; c__unidentified; o__unidentified; f__unidentified; g__unidentified
New.CleanUp.ReferenceOTU807	1	0	2	0.353553	0.469	k__Fungi; p__Ascomycota; c__unidentified; o__unidentified; f__unidentified; g__unidentified; s__unculturedAscomycota
New.ReferenceOTU6	1	0	2	0.353553	0.47	k__Fungi; p__unidentified; c__unidentified; o__unidentified; f__unidentified; g__unidentified; s__unculturedfungus
New.CleanUp.ReferenceOTU1428	1	0	2	0.353553	0.471	k__Fungi; p__unidentified; c__unidentified; o__unidentified; f__unidentified; g__unidentified; s__unculturedfungus
New.CleanUp.ReferenceOTU241	1	0	2	0.353553	0.471	k__Fungi; p__unidentified; c__unidentified; o__unidentified; f__unidentified; g__unidentified; s__unculturedfungus
GQ866205	1	0	2	0.353553	0.472	k__Fungi; p__unidentified; c__unidentified; o__unidentified; f__unidentified; g__unidentified; s__unculturedfungus
GU721572	1	0	2	0.353553	0.472	k__Fungi; p__unidentified; c__unidentified; o__unidentified; f__unidentified; g__unidentified; s__unculturedfungus
New.CleanUp.ReferenceOTU1769	1	0	2	0.353553	0.472	k__Fungi; p__unidentified; c__unidentified; o__unidentified; f__unidentified; g__unidentified; s__unculturedsoil_fungus
New.CleanUp.ReferenceOTU203	1	0	2	0.353553	0.472	k__Fungi; p__Ascomycota; c__Sordariomycetes; o__Hypocreales; f__Nectriaceae
New.CleanUp.ReferenceOTU428	1	0	2	0.353553	0.472	k__Fungi; p__unidentified; c__unidentified; o__unidentified; f__unidentified; g__unidentified; s__unculturedsoil_fungus
EU750691	1	0	2	0.353553	0.473	k__Fungi; p__Ascomycota
GQ526854	0	1	1	0.353553	0.473	k__Fungi; p__unidentified; c__unidentified; o__unidentified; f__unidentified; g__unidentified; s__unculturedfungus
GU721288	1	0	2	0.353553	0.473	k__Fungi; p__unidentified; c__unidentified; o__unidentified; f__unidentified; g__unidentified
New.CleanUp.ReferenceOTU1086	0	1	1	0.353553	0.473	k__Fungi
New.CleanUp.ReferenceOTU1469	0	1	1	0.353553	0.473	k__Fungi; p__unidentified; c__unidentified; o__unidentified; f__unidentified; g__unidentified; s__unculturedfungus
New.CleanUp.ReferenceOTU2368	0	1	1	0.353553	0.473	k__Fungi; p__unidentified; c__unidentified; o__unidentified; f__unidentified; g__unidentified; s__unculturedsoil_fungus
New.CleanUp.ReferenceOTU2848	1	0	2	0.353553	0.473	Unassigned
New.CleanUp.ReferenceOTU2862	0	1	1	0.353553	0.473	Unassigned
New.CleanUp.ReferenceOTU482	0	1	1	0.353553	0.473	k__Fungi; p__unidentified; c__unidentified; o__unidentified; f__unidentified; g__unidentified; s__unculturedfungus
New.CleanUp.ReferenceOTU902	0	1	1	0.353553	0.473	Unassigned
AM901892	1	0	2	0.353553	0.477	k__Fungi; p__Ascomycota; c__unidentified; o__unidentified; f__unidentified; g__unidentified; s__unculturedAscomycota
New.CleanUp.ReferenceOTU1667	1	0	2	0.353553	0.477	k__Fungi; p__unidentified; c__unidentified; o__unidentified; f__unidentified; g__unidentified
New.CleanUp.ReferenceOTU1371	1	0	2	0.353553	0.478	Unassigned
New.CleanUp.ReferenceOTU584	1	0	2	0.353553	0.478	Unassigned
New.CleanUp.ReferenceOTU94	1	0	2	0.353553	0.478	Unassigned
New.CleanUp.ReferenceOTU1039	1	0	2	0.353553	0.482	Unassigned
New.CleanUp.ReferenceOTU1149	1	0	2	0.353553	0.482	Unassigned
New.CleanUp.ReferenceOTU2138	1	0	2	0.353553	0.482	Unassigned
AM901917	0	1	1	0.353553	0.483	k__Fungi; p__unidentified; c__unidentified; o__unidentified; f__unidentified; g__unidentified; s__unculturedfungus
New.CleanUp.ReferenceOTU2517	1	0	2	0.353553	0.484	k__Fungi; p__Basidiomycota; c__Agaricomycetes; o__Corticiales; f__Corticiaceae; g__Rhizoctonia; s__Rhizoctonia_sp_FA59209
FJ210547	1	0	2	0.353553	0.485	k__Fungi; p__Ascomycota; c__Sordariomycetes; o__Diaporthales; f__Valsaceae; g__Phomopsis
New.CleanUp.ReferenceOTU2231	1	0	2	0.353553	0.485	k__Fungi; p__unidentified; c__unidentified; o__unidentified; f__unidentified; g__unidentified; s__unculturedfungus
New.CleanUp.ReferenceOTU1823	0	1	1	0.353553	0.486	k__Fungi; p__unidentified; c__unidentified; o__unidentified; f__unidentified; g__unidentified; s__unculturedfungus
EU330629	1	0	2	0.353553	0.487	k__Fungi; p__Ascomycota; c__Sordariomycetes; o__Hypocreales; f__Nectriaceae; g__Fusarium
FJ762403	1	0	2	0.353553	0.487	k__Fungi; p__Ascomycota; c__unidentified; o__unidentified; f__unidentified; g__unidentified
GU721692	1	0	2	0.353553	0.487	k__Fungi; p__unidentified; c__unidentified; o__unidentified; f__unidentified; g__unidentified; s__unculturedfungus
New.CleanUp.ReferenceOTU1073	1	0	2	0.353553	0.487	Unassigned
New.CleanUp.ReferenceOTU1077	1	0	2	0.353553	0.487	Unassigned
New.CleanUp.ReferenceOTU1132	1	0	2	0.353553	0.487	k__Fungi; p__Ascomycota; c__Sordariomycetes; o__Hypocreales; f__Nectriaceae; g__Fusarium
New.CleanUp.ReferenceOTU1597	1	0	2	0.353553	0.487	k__Fungi; p__unidentified; c__unidentified; o__unidentified; f__unidentified; g__unidentified; s__unculturedsoil_fungus
New.CleanUp.ReferenceOTU1652	1	0	2	0.353553	0.487	k__Fungi; p__unidentified; c__unidentified; o__unidentified; f__unidentified; g__unidentified; s__unculturedfungus
New.CleanUp.ReferenceOTU1729	1	0	2	0.353553	0.487	Unassigned
New.CleanUp.ReferenceOTU1735	1	0	2	0.353553	0.487	Unassigned
New.CleanUp.ReferenceOTU179	1	0	2	0.353553	0.487	Unassigned
New.CleanUp.ReferenceOTU2196	1	0	2	0.353553	0.487	k__Fungi; p__unidentified; c__unidentified; o__unidentified; f__unidentified; g__unidentified; s__unculturedsoil_fungus
New.CleanUp.ReferenceOTU2272	1	0	2	0.353553	0.487	k__Fungi; p__unidentified; c__unidentified; o__unidentified; f__unidentified; g__unidentified
New.CleanUp.ReferenceOTU243	1	0	2	0.353553	0.487	Unassigned
New.CleanUp.ReferenceOTU2483	1	0	2	0.353553	0.487	k__Fungi; p__unidentified; c__unidentified; o__unidentified; f__unidentified; g__unidentified; s__unculturedfungus
New.CleanUp.ReferenceOTU2730	1	0	2	0.353553	0.487	Unassigned
New.CleanUp.ReferenceOTU2857	1	0	2	0.353553	0.487	k__Fungi; p__unidentified; c__unidentified; o__unidentified; f__unidentified; g__unidentified; s__unculturedsoil_fungus
New.CleanUp.ReferenceOTU287	1	0	2	0.353553	0.487	k__Fungi; p__unidentified; c__unidentified; o__unidentified; f__unidentified; g__unidentified; s__unculturedsoil_fungus
New.CleanUp.ReferenceOTU336	1	0	2	0.353553	0.487	k__Fungi; p__unidentified; c__unidentified; o__unidentified; f__unidentified; g__unidentified; s__unculturedfungus
New.CleanUp.ReferenceOTU400	1	0	2	0.353553	0.487	Unassigned
New.CleanUp.ReferenceOTU432	1	0	2	0.353553	0.487	k__Fungi; p__unidentified; c__unidentified; o__unidentified; f__unidentified; g__unidentified; s__unculturedfungus
New.CleanUp.ReferenceOTU474	1	0	2	0.353553	0.487	Unassigned
New.CleanUp.ReferenceOTU487	1	0	2	0.353553	0.487	Unassigned
New.CleanUp.ReferenceOTU508	1	0	2	0.353553	0.487	k__Fungi; p__unidentified; c__unidentified; o__unidentified; f__unidentified; g__unidentified; s__unculturedfungus
New.CleanUp.ReferenceOTU575	1	0	2	0.353553	0.487	k__Fungi; p__unidentified; c__unidentified; o__unidentified; f__unidentified; g__unidentified; s__unculturedsoil_fungus
New.CleanUp.ReferenceOTU613	1	0	2	0.353553	0.487	k__Fungi; p__unidentified; c__unidentified; o__unidentified; f__unidentified; g__unidentified; s__unculturedsoil_fungus
New.CleanUp.ReferenceOTU614	1	0	2	0.353553	0.487	k__Fungi; p__Ascomycota; c__unidentified; o__unidentified; f__unidentified; g__unidentified
New.CleanUp.ReferenceOTU866	1	0	2	0.353553	0.487	Unassigned
New.CleanUp.ReferenceOTU962	1	0	2	0.353553	0.487	Unassigned
New.CleanUp.ReferenceOTU137	1	0	2	0.353553	0.489	Unassigned
New.ReferenceOTU27	1	0	2	0.353553	0.49	Unassigned
HM239714	1	0	2	0.353553	0.491	k__Fungi; p__Ascomycota; c__Dothideomycetes; o__Pleosporales; f__Pleosporaceae
New.CleanUp.ReferenceOTU1262	1	0	2	0.353553	0.491	k__Fungi; p__Ascomycota; c__unidentified; o__unidentified; f__unidentified; g__unidentified; s__unculturedAscomycota
New.CleanUp.ReferenceOTU2349	1	0	2	0.353553	0.491	k__Fungi; p__unidentified; c__unidentified; o__unidentified; f__unidentified; g__unidentified; s__unculturedsoil_fungus
New.CleanUp.ReferenceOTU2457	1	0	2	0.353553	0.491	k__Fungi; p__unidentified; c__unidentified; o__unidentified; f__unidentified; g__unidentified; s__unculturedsoil_fungus
New.CleanUp.ReferenceOTU2536	1	0	2	0.353553	0.491	k__Fungi; p__unidentified; c__unidentified; o__unidentified; f__unidentified; g__unidentified; s__unculturedsoil_fungus
New.CleanUp.ReferenceOTU735	1	0	2	0.353553	0.491	Unassigned
New.CleanUp.ReferenceOTU948	1	0	2	0.353553	0.491	k__Fungi; p__unidentified; c__unidentified; o__unidentified; f__unidentified; g__unidentified; s__unculturedsoil_fungus
GQ526462	1	0	2	0.353553	0.492	k__Fungi; p__unidentified; c__unidentified; o__unidentified; f__unidentified; g__unidentified; s__unculturedfungus
New.CleanUp.ReferenceOTU1234	1	0	2	0.353553	0.492	k__Fungi; p__unidentified; c__unidentified; o__unidentified; f__unidentified; g__unidentified; s__unculturedfungus
New.CleanUp.ReferenceOTU1326	1	0	2	0.353553	0.492	k__Fungi; p__unidentified; c__unidentified; o__unidentified; f__unidentified; g__unidentified; s__unculturedfungus
New.CleanUp.ReferenceOTU2956	1	0	2	0.353553	0.492	k__Fungi; p__unidentified; c__unidentified; o__unidentified; f__unidentified; g__unidentified; s__unculturedfungus
EU046038	1	0	2	0.353553	0.493	k__Fungi; p__Basidiomycota
EU490019	1	0	2	0.353553	0.493	k__Fungi; p__unidentified; c__unidentified; o__unidentified; f__unidentified; g__unidentified; s__unculturedzygomycete
GQ229077	1	0	2	0.353553	0.493	k__Fungi; p__Ascomycota; c__Eurotiomycetes; o__Eurotiales; f__Trichocomaceae; g__Aspergillus; s__Aspergillus_niger
New.CleanUp.ReferenceOTU1227	0	1	1	0.353553	0.493	Unassigned
New.CleanUp.ReferenceOTU1582	0	1	1	0.353553	0.493	Unassigned
New.CleanUp.ReferenceOTU1892	1	0	2	0.353553	0.493	Unassigned
New.CleanUp.ReferenceOTU2109	1	0	2	0.353553	0.493	k__Fungi; p__unidentified; c__unidentified; o__unidentified; f__unidentified; g__unidentified; s__unculturedfungus
New.CleanUp.ReferenceOTU2889	1	0	2	0.353553	0.493	Unassigned
HM162227	1	0	2	0.353553	0.494	k__Fungi; p__unidentified; c__unidentified; o__unidentified; f__unidentified; g__unidentified; s__unculturedfungus
JN905813	1	0	2	0.353553	0.505	k__Fungi; p__Ascomycota; c__Sordariomycetes; o__Incertae_sedis; f__Plectosphaerellaceae; g__Plectosphaerella
New.CleanUp.ReferenceOTU1537	1	0	2	0.267261	0.543	k__Fungi; p__Ascomycota; c__unidentified; o__unidentified; f__unidentified; g__unidentified; s__unculturedAscomycota
New.CleanUp.ReferenceOTU1926	1	0	2	0.267261	0.543	Unassigned
New.CleanUp.ReferenceOTU2560	1	0	2	0.267261	0.553	Unassigned
New.CleanUp.ReferenceOTU2614	1	0	2	0.267261	0.555	k__Fungi; p__Ascomycota; c__Sordariomycetes; o__Hypocreales; f__Nectriaceae
JQ038255	1	0	2	0.267261	0.556	k__Fungi; p__unidentified; c__unidentified; o__unidentified; f__unidentified; g__unidentified; s__unculturedfungus
New.CleanUp.ReferenceOTU1260	1	0	2	0.267261	0.562	k__Fungi; p__unidentified; c__unidentified; o__unidentified; f__unidentified; g__unidentified; s__unculturedfungus
GU078631	1	0	2	0.267261	0.567	k__Fungi; p__unidentified; c__unidentified; o__unidentified; f__unidentified; g__unidentified; s__unculturedfungus
New.CleanUp.ReferenceOTU271	1	0	2	0.267261	0.568	Unassigned
New.CleanUp.ReferenceOTU1041	1	0	2	0.267261	0.569	k__Fungi; p__unidentified; c__unidentified; o__unidentified; f__unidentified; g__unidentified; s__unculturedfungus
New.CleanUp.ReferenceOTU1165	1	0	2	0.267261	0.569	Unassigned
New.CleanUp.ReferenceOTU1222	1	0	2	0.267261	0.569	Unassigned
New.CleanUp.ReferenceOTU1264	1	0	2	0.267261	0.569	Unassigned
New.CleanUp.ReferenceOTU1349	1	0	2	0.267261	0.569	Unassigned
New.CleanUp.ReferenceOTU136	1	0	2	0.267261	0.569	Unassigned
New.CleanUp.ReferenceOTU1980	1	0	2	0.267261	0.569	Unassigned
New.CleanUp.ReferenceOTU2079	1	0	2	0.267261	0.569	Unassigned
New.CleanUp.ReferenceOTU2183	1	0	2	0.267261	0.569	Unassigned
New.CleanUp.ReferenceOTU2339	1	0	2	0.267261	0.569	Unassigned
New.CleanUp.ReferenceOTU253	1	0	2	0.267261	0.569	Unassigned
New.CleanUp.ReferenceOTU2640	1	0	2	0.267261	0.569	Unassigned
New.CleanUp.ReferenceOTU2733	1	0	2	0.267261	0.569	Unassigned
New.CleanUp.ReferenceOTU2816	1	0	2	0.267261	0.569	Unassigned
New.CleanUp.ReferenceOTU2827	1	0	2	0.267261	0.569	Unassigned
New.CleanUp.ReferenceOTU2961	1	0	2	0.267261	0.569	k__Fungi; p__unidentified; c__unidentified; o__unidentified; f__unidentified; g__unidentified; s__unculturedsoil_fungus
New.CleanUp.ReferenceOTU2973	1	0	2	0.267261	0.569	Unassigned
New.CleanUp.ReferenceOTU304	1	0	2	0.267261	0.569	Unassigned
New.CleanUp.ReferenceOTU538	1	0	2	0.267261	0.569	k__Fungi; p__Ascomycota; c__unidentified; o__unidentified; f__unidentified; g__unidentified; s__unculturedAscomycota
New.CleanUp.ReferenceOTU809	1	0	2	0.267261	0.569	Unassigned
New.CleanUp.ReferenceOTU916	1	0	2	0.267261	0.569	Unassigned
New.CleanUp.ReferenceOTU1697	1	0	2	0.267261	0.574	Unassigned
New.CleanUp.ReferenceOTU2200	1	0	2	0.267261	0.574	Unassigned
AB237662	1	0	2	0.267261	0.575	k__Fungi; p__Ascomycota
New.CleanUp.ReferenceOTU2849	1	0	2	0.267261	0.575	k__Fungi; p__unidentified; c__unidentified; o__unidentified; f__unidentified; g__unidentified; s__unculturedsoil_fungus
New.CleanUp.ReferenceOTU451	1	0	2	0.267261	0.575	k__Fungi; p__Ascomycota; c__unidentified; o__unidentified; f__unidentified; g__unidentified; s__unculturedAscomycota
FJ439590	1	0	2	0.267261	0.577	k__Fungi; p__unidentified; c__unidentified; o__unidentified; f__unidentified; g__unidentified
FJ759854	1	0	2	0.267261	0.578	k__Fungi; p__Ascomycota; c__Sordariomycetes; o__Hypocreales; f__Nectriaceae; g__Fusarium
New.CleanUp.ReferenceOTU994	0	1	1	0.267261	0.578	Unassigned
New.CleanUp.ReferenceOTU1358	1	0	2	0.267261	0.579	Unassigned
New.CleanUp.ReferenceOTU2105	1	0	2	0.267261	0.579	Unassigned
New.CleanUp.ReferenceOTU2130	1	0	2	0.267261	0.579	k__Fungi; p__unidentified; c__unidentified; o__unidentified; f__unidentified; g__unidentified; s__unculturedfungus
New.CleanUp.ReferenceOTU2426	1	0	2	0.267261	0.579	k__Fungi; p__Ascomycota; c__unidentified; o__unidentified; f__unidentified; g__unidentified; s__unculturedAscomycota
New.CleanUp.ReferenceOTU2645	1	0	2	0.267261	0.579	Unassigned
New.CleanUp.ReferenceOTU284	1	0	2	0.267261	0.579	Unassigned
New.CleanUp.ReferenceOTU897	1	0	2	0.267261	0.579	k__Fungi; p__unidentified; c__unidentified; o__unidentified; f__unidentified; g__unidentified; s__unculturedfungus
New.CleanUp.ReferenceOTU1605	1	0	2	0.267261	0.582	k__Fungi
HM162312	1	0	2	0.267261	0.586	k__Fungi; p__Ascomycota; c__Sordariomycetes; o__Hypocreales; f__Nectriaceae
DQ421181	0	1	1	0.267261	0.588	k__Fungi
New.CleanUp.ReferenceOTU264	1	0	2	0.267261	0.589	k__Fungi; p__Basidiomycota; c__Agaricomycetes; o__Corticiales; f__Corticiaceae; g__Rhizoctonia
New.ReferenceOTU4	1	0	2	0.267261	0.59	k__Fungi; p__unidentified; c__unidentified; o__unidentified; f__unidentified; g__unidentified; s__unculturedfungus
AJ972865	0	1	1	0.267261	0.591	k__Fungi; p__Ascomycota
New.CleanUp.ReferenceOTU1246	0	1	1	0.267261	0.592	k__Fungi; p__Ascomycota
New.CleanUp.ReferenceOTU1607	1	0	2	0.267261	0.592	Unassigned
New.CleanUp.ReferenceOTU301	1	0	2	0.267261	0.592	Unassigned
New.CleanUp.ReferenceOTU167	0	1	1	0.267261	0.593	k__Fungi; p__Ascomycota
JQ666415	1	0	2	0.267261	0.595	k__Fungi; p__unidentified; c__unidentified; o__unidentified; f__unidentified; g__unidentified
AM902032	1	0	2	0.267261	0.6	k__Fungi; p__unidentified; c__unidentified; o__unidentified; f__unidentified; g__unidentified; s__unculturedsoil_fungus
New.CleanUp.ReferenceOTU70	1	0	2	0.267261	0.6	k__Fungi; p__Ascomycota; c__unidentified; o__unidentified; f__unidentified; g__unidentified; s__unculturedAscomycota
New.ReferenceOTU11	1	0	2	0.235702	0.6	k__Fungi; p__unidentified; c__unidentified; o__unidentified; f__unidentified; g__unidentified; s__unculturedsoil_fungus
GQ508832	1	0	2	0.267261	0.605	k__Fungi; p__unidentified; c__unidentified; o__unidentified; f__unidentified; g__unidentified; s__unculturedfungus
AM901740	0	1	1	0.235702	0.607	k__Fungi; p__unidentified; c__unidentified; o__unidentified; f__unidentified; g__unidentified
GU721903	1	0	2	0.223607	0.611	k__Fungi; p__unidentified; c__unidentified; o__unidentified; f__unidentified; g__unidentified
New.CleanUp.ReferenceOTU2077	1	0	2	0.223607	0.611	Unassigned
New.CleanUp.ReferenceOTU19	1	0	2	0.235702	0.612	k__Fungi; p__unidentified; c__unidentified; o__unidentified; f__unidentified; g__unidentified; s__unculturedsoil_fungus
New.CleanUp.ReferenceOTU348	1	0	2	0.235702	0.612	Unassigned
GU721783	1	0	2	0.235702	0.613	k__Fungi; p__unidentified; c__unidentified; o__unidentified; f__unidentified; g__unidentified; s__unculturedfungus
AF191550	0	1	1	0.235702	0.614	k__Fungi; p__Ascomycota; c__Dothideomycetes; o__Pleosporales; f__Phaeosphaeriaceae; g__Ophiosphaerella; s__Ophiosphaerella_agrostis
FJ757763	1	0	2	0.223607	0.614	k__Fungi; p__Ascomycota; c__Dothideomycetes; o__Capnodiales; f__Mycosphaerellaceae; g__Cladosporium
New.CleanUp.ReferenceOTU488	1	0	2	0.235702	0.616	Unassigned
New.CleanUp.ReferenceOTU2165	1	0	2	0.235702	0.619	Unassigned
New.CleanUp.ReferenceOTU2180	1	0	2	0.267261	0.619	k__Fungi; p__unidentified; c__unidentified; o__unidentified; f__unidentified; g__unidentified; s__unculturedsoil_fungus
New.CleanUp.ReferenceOTU371	1	0	2	0.267261	0.619	k__Fungi; p__unidentified; c__unidentified; o__unidentified; f__unidentified; g__unidentified; s__unculturedsoil_fungus
New.CleanUp.ReferenceOTU1235	1	0	2	0.235702	0.621	k__Fungi; p__unidentified; c__unidentified; o__unidentified; f__unidentified; g__unidentified; s__unculturedfungus
New.CleanUp.ReferenceOTU2495	1	0	2	0.235702	0.621	Unassigned
JN905073	0	1	1	0.235702	0.623	k__Fungi; p__unidentified; c__unidentified; o__unidentified; f__unidentified; g__unidentified; s__unculturedfungus
New.CleanUp.ReferenceOTU1659	0	1	1	0.223607	0.625	k__Fungi; p__unidentified; c__unidentified; o__unidentified; f__unidentified; g__unidentified; s__unculturedfungus
New.CleanUp.ReferenceOTU2367	1	0	2	0.235702	0.625	k__Fungi; p__Ascomycota; c__Sordariomycetes; o__Incertae_sedis; f__Plectosphaerellaceae; g__Plectosphaerella
New.CleanUp.ReferenceOTU1301	1	0	2	0.235702	0.626	k__Fungi; p__unidentified; c__unidentified; o__unidentified; f__unidentified; g__unidentified; s__unculturedsoil_fungus
New.CleanUp.ReferenceOTU1312	1	0	2	0.235702	0.626	k__Fungi; p__unidentified; c__unidentified; o__unidentified; f__unidentified; g__unidentified; s__unculturedfungus
New.CleanUp.ReferenceOTU534	1	0	2	0.235702	0.626	k__Fungi; p__unidentified; c__unidentified; o__unidentified; f__unidentified; g__unidentified; s__unculturedfungus
GQ512074	0	1	1	0.223607	0.627	k__Fungi; p__unidentified; c__unidentified; o__unidentified; f__unidentified; g__unidentified; s__unculturedfungus
New.CleanUp.ReferenceOTU2248	1	0	2	0.223607	0.628	Unassigned
New.CleanUp.ReferenceOTU1531	1	0	2	0.235702	0.629	k__Fungi; p__Ascomycota; c__Sordariomycetes; o__Hypocreales; f__Nectriaceae; g__Fusarium
New.CleanUp.ReferenceOTU768	1	0	2	0.223607	0.629	k__Fungi; p__unidentified; c__unidentified; o__unidentified; f__unidentified; g__unidentified
New.CleanUp.ReferenceOTU82	1	0	2	0.235702	0.63	Unassigned
New.CleanUp.ReferenceOTU1136	1	0	2	0.235702	0.632	k__Fungi; p__unidentified; c__unidentified; o__unidentified; f__unidentified; g__unidentified; s__unculturedsoil_fungus
New.ReferenceOTU14	1	0	2	0.235702	0.632	k__Fungi; p__unidentified; c__unidentified; o__unidentified; f__unidentified; g__unidentified; s__unculturedfungus
JQ666344	1	0	2	0.235702	0.638	k__Fungi; p__unidentified; c__unidentified; o__unidentified; f__unidentified; g__unidentified
EU750677	1	0	2	0.223607	0.642	k__Fungi; p__Ascomycota; c__Sordariomycetes; o__Hypocreales; f__Nectriaceae
New.ReferenceOTU36	1	0	2	0.223607	0.643	Unassigned
New.CleanUp.ReferenceOTU1776	1	0	2	0.223607	0.645	k__Fungi; p__unidentified; c__unidentified; o__unidentified; f__unidentified; g__unidentified; s__unculturedsoil_fungus
New.CleanUp.ReferenceOTU1067	1	0	2	0.235702	0.646	k__Fungi; p__unidentified; c__unidentified; o__unidentified; f__unidentified; g__unidentified
GU721332	1	0	2	0.223607	0.65	k__Fungi; p__unidentified; c__unidentified; o__unidentified; f__unidentified; g__unidentified; s__unculturedfungus
New.CleanUp.ReferenceOTU773	1	0	2	0.223607	0.659	Unassigned
New.ReferenceOTU7	1	0	2	0.223607	0.665	k__Fungi; p__unidentified; c__unidentified; o__unidentified; f__unidentified; g__unidentified
AB025992	0	1	1	0.242536	1	k__Fungi; p__Basidiomycota; c__Microbotryomycetes; o__Sporidiobolales; f__Incertae_sedis; g__Rhodotorula
AB236001	0	1	1	0	1	k__Fungi; p__Ascomycota; c__Sordariomycetes; o__Hypocreales; f__Nectriaceae
AB245444	0	1	1	0.242536	1	k__Fungi; p__Basidiomycota; c__Agaricomycetes; o__Agaricales; f__Schizophyllaceae; g__Schizophyllum
AB374079	1	0	2	0.242536	1	k__Fungi; p__Ascomycota; c__Sordariomycetes; o__Hypocreales; f__Nectriaceae; g__Fusarium
AB505424	0	1	1	0.242536	1	k__Fungi; p__Ascomycota; c__Eurotiomycetes; o__Eurotiales; f__Trichocomaceae; g__Penicillium
AB581220	1	0	2	0.242536	1	k__Fungi; p__unidentified; c__unidentified; o__unidentified; f__unidentified; g__unidentified
AB625456	1	0	2	0.242536	1	k__Fungi; p__Chytridiomycota; c__Chytridiomycetes; o__Olpidiaceae; f__Olpidium; g__Olpidium_brassicae; s__Olpidium_brassicae
AF081468	0	1	1	0.242536	1	k__Fungi; p__Ascomycota; c__Sordariomycetes; o__Hypocreales; f__Incertae_sedis; g__Stachybotrys
AF281178	1	0	2	0.242536	1	k__Fungi; p__Ascomycota; c__Sordariomycetes; o__Hypocreales; f__Clavicipitaceae; g__Claviceps; s__Claviceps_purpurea
AJ242900	1	0	2	0.242536	1	k__Fungi; p__Basidiomycota; c__Agaricomycetes; o__Corticiales; f__Corticiaceae; g__Rhizoctonia
AJ301922	1	0	2	0.242536	1	k__Fungi; p__Ascomycota; c__Sordariomycetes; o__Incertae_sedis; f__Glomerellaceae; g__Glomerella; s__Glomerella_acutata
AJ301942	1	0	2	0.242536	1	k__Fungi; p__Ascomycota; c__Sordariomycetes
AJ301962	0	1	1	0	1	k__Fungi
AJ875354	1	0	2	0.124035	1	k__Fungi; p__Ascomycota; c__Leotiomycetes; o__Helotiales; f__unidentified; g__unidentified
AJ937754	1	0	2	0.242536	1	k__Fungi; p__Ascomycota; c__Eurotiomycetes; o__Eurotiales; f__Trichocomaceae; g__Aspergillus; s__Aspergillus_versicolor
AM901881	1	0	2	0.242536	1	k__Fungi; p__Ascomycota; c__Eurotiomycetes; o__Eurotiales; f__Trichocomaceae; g__Penicillium
AM901893	0	1	1	0.242536	1	k__Fungi; p__unidentified; c__unidentified; o__unidentified; f__unidentified; g__unidentified; s__unculturedfungus
AM901903	1	0	2	0.242536	1	k__Fungi; p__Basidiomycota
AM901910	1	0	2	0.242536	1	k__Fungi; p__Basidiomycota; c__unidentified; o__unidentified; f__unidentified; g__unidentified; s__unculturedBasidiomycota
AM901979	0	1	1	0.242536	1	k__Fungi; p__Basidiomycota; c__unidentified; o__unidentified; f__unidentified; g__unidentified; s__unculturedBasidiomycota
AY154696	1	0	2	0.149071	1	k__Fungi; p__unidentified; c__unidentified; o__unidentified; f__unidentified; g__unidentified; s__unculturedsoil_fungus
AY266051	0	1	1	0	1	k__Fungi; p__Basidiomycota; c__Agaricomycetes; o__Corticiales; f__Corticiaceae
AY301024	1	0	2	0	1	k__Fungi; p__Basidiomycota; c__Tremellomycetes; o__Filobasidiales; f__Filobasidiaceae; g__Cryptococcus; s__Cryptococcus_luteolus
AY929128	0	1	1	0.242536	1	k__Fungi; p__unidentified; c__unidentified; o__unidentified; f__unidentified; g__unidentified
DQ279837	1	0	2	0.242536	1	k__Fungi; p__unidentified; c__unidentified; o__unidentified; f__unidentified; g__unidentified; s__unculturedfungus
DQ420738	1	0	2	0.242536	1	k__Fungi; p__Ascomycota
DQ421022	1	0	2	0.124035	1	k__Fungi; p__Ascomycota; c__Sordariomycetes; o__Hypocreales; f__Nectriaceae; g__Gibberella
DQ447767	0	1	1	0	1	k__Fungi
EF397557	1	0	2	0.113961	1	k__Fungi; p__Ascomycota
EF570501	0	1	1	0	1	k__Fungi; p__Ascomycota; c__Dothideomycetes; o__Botryosphaeriales; f__Botryosphaeriaceae; g__Macrophomina; s__Macrophomina_phaseolina
EU035416	1	0	2	0.149071	1	k__Fungi; p__Ascomycota; c__Eurotiomycetes; o__Chaetothyriales; f__Chaetothyriaceae; g__Cyphellophora
EU301643	0	1	1	0.242536	1	k__Fungi; p__Basidiomycota; c__Agaricomycetes; o__Polyporales
EU479962	0	1	1	0.242536	1	k__Fungi; p__unidentified; c__unidentified; o__unidentified; f__unidentified; g__unidentified; s__unculturedsoil_fungus
EU480006	1	0	2	0	1	k__Fungi; p__unidentified; c__unidentified; o__unidentified; f__unidentified; g__unidentified
EU480267	1	0	2	0	1	k__Fungi; p__unidentified; c__unidentified; o__unidentified; f__unidentified; g__unidentified; s__unculturedsoil_fungus
EU489902	1	0	2	0.113961	1	k__Fungi; p__unidentified; c__unidentified; o__unidentified; f__unidentified; g__unidentified; s__unculturedfungus
EU490005	1	0	2	0	1	k__Fungi; p__unidentified; c__unidentified; o__unidentified; f__unidentified; g__unidentified; s__unculturedfungus
EU490138	1	0	2	0.149071	1	k__Fungi; p__Ascomycota; c__Dothideomycetes; o__Capnodiales; f__Mycosphaerellaceae; g__Cladosporium
EU552132	1	0	2	0	1	k__Fungi; p__unidentified; c__unidentified; o__unidentified; f__unidentified; g__unidentified; s__unculturedsoil_fungus
EU750682	1	0	2	0.111111	1	k__Fungi; p__Ascomycota; c__Sordariomycetes; o__Hypocreales; f__Nectriaceae; g__Fusarium
FJ235085	1	0	2	0.242536	1	k__Fungi; p__Ascomycota; c__Sordariomycetes; o__Hypocreales; f__Incertae_sedis; g__Myrothecium
FJ439584	0	1	1	0.242536	1	k__Fungi; p__Ascomycota; c__Dothideomycetes; o__Pleosporales
FJ455522	1	0	2	0.242536	1	k__Fungi; p__Ascomycota; c__Sordariomycetes; o__Incertae_sedis; f__Glomerellaceae; g__Glomerella; s__Glomerella_acutata
FJ466715	1	0	2	0.124035	1	k__Fungi; p__Ascomycota; c__Sordariomycetes; o__Hypocreales; f__Nectriaceae
FJ612740	1	0	2	0.242536	1	k__Fungi; p__Ascomycota; c__Sordariomycetes; o__Hypocreales; f__Nectriaceae
FJ624272	0	1	1	0.242536	1	k__Fungi; p__Ascomycota
FJ755832	0	1	1	0.149071	1	k__Fungi
FJ757601	0	1	1	0.242536	1	k__Fungi; p__Ascomycota
FJ759644	1	0	2	0.149071	1	k__Fungi; p__unidentified; c__unidentified; o__unidentified; f__unidentified; g__unidentified; s__unculturedfungus
FJ760563	1	0	2	0.149071	1	k__Fungi; p__unidentified; c__unidentified; o__unidentified; f__unidentified; g__unidentified; s__unculturedfungus
FJ760641	1	0	2	0.149071	1	k__Fungi; p__unidentified; c__unidentified; o__unidentified; f__unidentified; g__unidentified; s__unculturedfungus
FJ761131	0	1	1	0.242536	1	k__Fungi; p__unidentified; c__unidentified; o__unidentified; f__unidentified; g__unidentified; s__unculturedfungus
FJ761142	1	0	2	0.242536	1	k__Fungi; p__unidentified; c__unidentified; o__unidentified; f__unidentified; g__unidentified; s__unculturedfungus
FJ761475	1	0	2	0.149071	1	k__Fungi; p__unidentified; c__unidentified; o__unidentified; f__unidentified; g__unidentified; s__unculturedfungus
FJ761484	1	0	2	0.242536	1	k__Fungi; p__unidentified; c__unidentified; o__unidentified; f__unidentified; g__unidentified; s__unculturedfungus
FJ762102	1	0	2	0.242536	1	k__Fungi; p__unidentified; c__unidentified; o__unidentified; f__unidentified; g__unidentified; s__unculturedfungus
FJ762215	1	0	2	0.242536	1	k__Fungi; p__unidentified; c__unidentified; o__unidentified; f__unidentified; g__unidentified; s__unculturedfungus
FJ762572	1	0	2	0.149071	1	k__Fungi; p__unidentified; c__unidentified; o__unidentified; f__unidentified; g__unidentified; s__unculturedfungus
FJ762736	0	1	1	0	1	k__Fungi; p__unidentified; c__unidentified; o__unidentified; f__unidentified; g__unidentified; s__unculturedfungus
FJ777179	0	1	1	0.242536	1	k__Fungi; p__unidentified; c__unidentified; o__unidentified; f__unidentified; g__unidentified
FJ778090	0	1	1	0.242536	1	k__Fungi; p__Ascomycota; c__Sordariomycetes; o__Hypocreales; f__Incertae_sedis; g__Stachybotrys
FJ778809	1	0	2	0.242536	1	k__Fungi; p__unidentified; c__unidentified; o__unidentified; f__unidentified; g__unidentified; s__unculturedsoil_fungus
FJ779089	1	0	2	0.242536	1	k__Fungi; p__Ascomycota; c__Leotiomycetes; o__Helotiales; f__unidentified; g__unidentified
FJ824809	0	1	1	0.242536	1	k__Fungi; p__Ascomycota; c__Sordariomycetes; o__Hypocreales; f__Clavicipitaceae; g__Nomuraea; s__Nomuraea_rileyi
FJ882010	1	0	2	0.242536	1	k__Fungi; p__unidentified; c__unidentified; o__unidentified; f__unidentified; g__unidentified
FM177664	0	1	1	0.149071	1	k__Fungi; p__Basidiomycota; c__unidentified; o__unidentified; f__unidentified; g__unidentified; s__unculturedBasidiomycota
FM866392	0	1	1	0.242536	1	k__Fungi; p__Basidiomycota; c__Agaricomycetes; o__Cantharellales; f__Ceratobasidiaceae; g__Thanatephorus; s__Rhizoctonia_solani
FN397224	1	0	2	0	1	k__Fungi; p__unidentified; c__unidentified; o__unidentified; f__unidentified; g__unidentified; s__unculturedfungus
FN397225	1	0	2	0.242536	1	k__Fungi; p__Ascomycota; c__Sordariomycetes; o__Hypocreales; f__Incertae_sedis; g__Myrothecium
FN397265	1	0	2	0.242536	1	k__Fungi; p__Ascomycota; c__Sordariomycetes; o__Hypocreales; f__Nectriaceae
FN430618	0	1	1	0.242536	1	k__Fungi; p__unidentified; c__unidentified; o__unidentified; f__unidentified; g__unidentified; s__unculturedfungus
FN548146	1	0	2	0.242536	1	k__Fungi; p__Ascomycota; c__Eurotiomycetes; o__Eurotiales; f__Trichocomaceae; g__Penicillium
FN562027	1	0	2	0.111111	1	k__Fungi; p__Ascomycota
GQ120973	1	0	2	0.242536	1	k__Fungi; p__Ascomycota; c__Eurotiomycetes; o__Eurotiales; f__Trichocomaceae; g__Aspergillus; s__Aspergillus_niger
GQ120984	0	1	1	0.242536	1	k__Fungi; p__unidentified; c__unidentified; o__unidentified; f__unidentified; g__unidentified
GQ229071	1	0	2	0.242536	1	k__Fungi; p__Ascomycota; c__Eurotiomycetes; o__Eurotiales; f__Trichocomaceae; g__Aspergillus; s__Aspergillus_niger
GQ229075	1	0	2	0.242536	1	k__Fungi; p__Ascomycota; c__Sordariomycetes; o__Hypocreales; f__Nectriaceae
GQ458030	1	0	2	0.113961	1	k__Fungi; p__Ascomycota; c__Dothideomycetes; o__Capnodiales; f__Mycosphaerellaceae; g__Cladosporium
GQ510076	1	0	2	0.242536	1	k__Fungi; p__unidentified; c__unidentified; o__unidentified; f__unidentified; g__unidentified; s__unculturedfungus
GQ512866	1	0	2	0.242536	1	k__Fungi; p__unidentified; c__unidentified; o__unidentified; f__unidentified; g__unidentified; s__unculturedfungus
GQ516044	0	1	1	0	1	k__Fungi; p__unidentified; c__unidentified; o__unidentified; f__unidentified; g__unidentified; s__unculturedfungus
GQ516394	1	0	2	0.242536	1	k__Fungi; p__unidentified; c__unidentified; o__unidentified; f__unidentified; g__unidentified; s__unculturedfungus
GQ519487	1	0	2	0.242536	1	k__Fungi; p__unidentified; c__unidentified; o__unidentified; f__unidentified; g__unidentified; s__unculturedfungus
GQ521795	0	1	1	0	1	k__Fungi; p__Ascomycota; c__Dothideomycetes; o__Pleosporales; f__Pleosporaceae
GQ523832	1	0	2	0	1	k__Fungi; p__unidentified; c__unidentified; o__unidentified; f__unidentified; g__unidentified; s__unculturedfungus
GQ525954	1	0	2	0.113961	1	k__Fungi; p__unidentified; c__unidentified; o__unidentified; f__unidentified; g__unidentified; s__unculturedfungus
GQ525984	1	0	2	0.149071	1	k__Fungi; p__unidentified; c__unidentified; o__unidentified; f__unidentified; g__unidentified; s__unculturedfungus
GQ866202	1	0	2	0.149071	1	k__Fungi; p__unidentified; c__unidentified; o__unidentified; f__unidentified; g__unidentified; s__unculturedfungus
GQ866206	1	0	2	0.242536	1	k__Fungi; p__Ascomycota; c__Sordariomycetes; o__Hypocreales; f__Nectriaceae; g__Fusarium
GU056004	1	0	2	0.242536	1	k__Fungi; p__Ascomycota; c__Sordariomycetes; o__Hypocreales; f__unidentified; g__unidentified; s__unculturedHypocreales
GU065532	1	0	2	0.242536	1	k__Fungi; p__unidentified; c__unidentified; o__unidentified; f__unidentified; g__unidentified; s__unculturedfungus
GU174279	0	1	1	0.149071	1	k__Fungi; p__unidentified; c__unidentified; o__unidentified; f__unidentified; g__unidentified; s__unculturedfungus
GU370752	1	0	2	0.242536	1	k__Fungi; p__unidentified; c__unidentified; o__unidentified; f__unidentified; g__unidentified; s__unculturedfungus
GU391996	1	0	2	0.242536	1	k__Fungi; p__Ascomycota; c__Dothideomycetes; o__Pleosporales; f__Pleosporaceae
GU461431	1	0	2	0.242536	1	k__Fungi
GU566265	1	0	2	0.242536	1	k__Fungi; p__Ascomycota; c__Sordariomycetes; o__Hypocreales; f__unidentified; g__unidentified; s__unculturedHypocreales
GU566297	1	0	2	0.124035	1	k__Fungi; p__Ascomycota
GU721312	1	0	2	0.242536	1	k__Fungi; p__unidentified; c__unidentified; o__unidentified; f__unidentified; g__unidentified; s__unculturedfungus
GU721495	0	1	1	0.242536	1	k__Fungi; p__unidentified; c__unidentified; o__unidentified; f__unidentified; g__unidentified; s__unculturedfungus
GU721583	1	0	2	0.242536	1	k__Fungi; p__Ascomycota; c__Dothideomycetes; o__Botryosphaeriales; f__Botryosphaeriaceae
GU721592	1	0	2	0.242536	1	k__Fungi; p__unidentified; c__unidentified; o__unidentified; f__unidentified; g__unidentified; s__unculturedfungus
GU721683	0	1	1	0	1	k__Fungi; p__unidentified; c__unidentified; o__unidentified; f__unidentified; g__unidentified; s__unculturedfungus
GU721684	1	0	2	0.149071	1	k__Fungi; p__unidentified; c__unidentified; o__unidentified; f__unidentified; g__unidentified; s__unculturedfungus
GU721685	0	1	1	0	1	k__Fungi; p__unidentified; c__unidentified; o__unidentified; f__unidentified; g__unidentified; s__unculturedfungus
GU721713	1	0	2	0.242536	1	k__Fungi; p__unidentified; c__unidentified; o__unidentified; f__unidentified; g__unidentified; s__unculturedfungus
GU721732	0	1	1	0	1	k__Fungi; p__unidentified; c__unidentified; o__unidentified; f__unidentified; g__unidentified; s__unculturedfungus
GU721777	1	0	2	0.242536	1	k__Fungi; p__unidentified; c__unidentified; o__unidentified; f__unidentified; g__unidentified; s__unculturedfungus
GU721778	0	1	1	0	1	k__Fungi; p__unidentified; c__unidentified; o__unidentified; f__unidentified; g__unidentified; s__unculturedfungus
GU721811	0	1	1	0.242536	1	k__Fungi; p__unidentified; c__unidentified; o__unidentified; f__unidentified; g__unidentified; s__unculturedfungus
GU721949	1	0	2	0.113961	1	k__Fungi; p__unidentified; c__unidentified; o__unidentified; f__unidentified; g__unidentified; s__unculturedfungus
GU721967	0	1	1	0.242536	1	k__Fungi; p__unidentified; c__unidentified; o__unidentified; f__unidentified; g__unidentified; s__unculturedfungus
GU721975	0	1	1	0.242536	1	k__Fungi; p__unidentified; c__unidentified; o__unidentified; f__unidentified; g__unidentified; s__unculturedfungus
GU797139	1	0	2	0.124035	1	k__Fungi; p__Ascomycota; c__Eurotiomycetes; o__Eurotiales; f__Trichocomaceae; g__Aspergillus; s__Aspergillus_versicolor
GU797142	0	1	1	0	1	k__Fungi; p__Ascomycota; c__Sordariomycetes; o__Hypocreales; f__Nectriaceae
HM037642	1	0	2	0.124035	1	k__Fungi; p__unidentified; c__unidentified; o__unidentified; f__unidentified; g__unidentified
HM037668	0	1	1	0	1	k__Fungi; p__unidentified; c__unidentified; o__unidentified; f__unidentified; g__unidentified; s__unculturedsoil_fungus
HM161951	1	0	2	0.124035	1	k__Fungi; p__Ascomycota; c__unidentified; o__unidentified; f__unidentified; g__unidentified; s__unculturedAscomycota
HM162054	1	0	2	0.242536	1	k__Fungi; p__unidentified; c__unidentified; o__unidentified; f__unidentified; g__unidentified
HM162121	1	0	2	0.113961	1	k__Fungi; p__unidentified; c__unidentified; o__unidentified; f__unidentified; g__unidentified; s__unculturedfungus
HM162129	1	0	2	0	1	k__Fungi; p__unidentified; c__unidentified; o__unidentified; f__unidentified; g__unidentified; s__unculturedfungus
HM239927	0	1	1	0.242536	1	k__Fungi; p__Ascomycota; c__unidentified; o__unidentified; f__unidentified; g__unidentified; s__unculturedAscomycota
HM487012	0	1	1	0	1	k__Fungi; p__unidentified; c__unidentified; o__unidentified; f__unidentified; g__unidentified; s__unculturedfungus
HM488368	0	1	1	0	1	k__Fungi; p__Basidiomycota; c__Microbotryomycetes; o__Sporidiobolales; f__Incertae_sedis; g__Rhodotorula
HQ125612	0	1	1	0.242536	1	k__Fungi; p__unidentified; c__unidentified; o__unidentified; f__unidentified; g__unidentified; s__unculturedfungus
HQ191325	0	1	1	0.124035	1	k__Fungi; p__unidentified; c__unidentified; o__unidentified; f__unidentified; g__unidentified; s__unculturedfungus
HQ211528	1	0	2	0.242536	1	k__Fungi; p__Ascomycota
HQ260041	1	0	2	0.242536	1	k__Fungi; p__unidentified; c__unidentified; o__unidentified; f__unidentified; g__unidentified; s__unculturedfungus
HQ630971	1	0	2	0	1	k__Fungi; p__Ascomycota; c__Dothideomycetes; o__Capnodiales; f__Mycosphaerellaceae; g__Cladosporium
HQ630977	0	1	1	0	1	k__Fungi; p__unidentified; c__unidentified; o__unidentified; f__unidentified; g__unidentified; s__unculturedsoil_fungus
HQ630982	1	0	2	0.242536	1	k__Fungi; p__unidentified; c__unidentified; o__unidentified; f__unidentified; g__unidentified
HQ630992	1	0	2	0.242536	1	k__Fungi; p__Ascomycota
HQ631022	0	1	1	0	1	k__Fungi; p__Ascomycota; c__Eurotiomycetes; o__Chaetothyriales; f__Chaetothyriaceae; g__Cyphellophora
HQ631036	0	1	1	0	1	k__Fungi; p__Ascomycota; c__Sordariomycetes; o__Hypocreales; f__Nectriaceae; g__Fusarium
HQ631040	1	0	2	0.242536	1	k__Fungi; p__Ascomycota; c__Eurotiomycetes; o__Eurotiales; f__Trichocomaceae; g__Penicillium
HQ631046	0	1	1	0	1	k__Fungi; p__Basidiomycota; c__Tremellomycetes; o__Tremellales; f__Tremellaceae; g__Bullera
HQ631062	1	0	2	0.242536	1	k__Fungi; p__Ascomycota
HQ631068	1	0	2	0.124035	1	k__Fungi; p__unidentified; c__unidentified; o__unidentified; f__unidentified; g__unidentified
JF519827	0	1	1	0.124035	1	k__Fungi; p__Basidiomycota; c__Agaricomycetes; o__Cantharellales; f__Ceratobasidiaceae; g__Ceratobasidium
JF907594	1	0	2	0.242536	1	k__Fungi; p__Ascomycota; c__Saccharomycetes; o__Saccharomycetales; f__Dipodascaceae; g__Galactomyces; s__Galactomyces_geotrichum
JF926974	0	1	1	0.242536	1	k__Fungi; p__Ascomycota
JF933755	1	0	2	0.113961	1	k__Fungi; p__Ascomycota
JF933767	0	1	1	0.149071	1	k__Fungi; p__unidentified; c__unidentified; o__unidentified; f__unidentified; g__unidentified; s__unculturedfungus
JF946055	1	0	2	0.242536	1	k__Fungi; p__unidentified; c__unidentified; o__unidentified; f__unidentified; g__unidentified; s__unculturedfungus
JN207242	1	0	2	0.242536	1	k__Fungi; p__Ascomycota; c__Dothideomycetes; o__Pleosporales; f__Pleosporaceae
JN395219	1	0	2	0	1	k__Fungi; p__unidentified; c__unidentified; o__unidentified; f__unidentified; g__unidentified; s__unculturedfungus
JN396386	0	1	1	0.242536	1	k__Fungi; p__unidentified; c__unidentified; o__unidentified; f__unidentified; g__unidentified
JN396902	0	1	1	0.149071	1	k__Fungi; p__unidentified; c__unidentified; o__unidentified; f__unidentified; g__unidentified; s__unculturedfungus
JN681281	1	0	2	0.242536	1	k__Fungi; p__Ascomycota
JN859290	1	0	2	0.149071	1	k__Fungi; p__Ascomycota; c__Dothideomycetes; o__Incertae_sedis; f__Incertae_sedis; g__Rhizopycnis; s__Rhizopycnis_vagum
JN904666	0	1	1	0.242536	1	k__Fungi; p__unidentified; c__unidentified; o__unidentified; f__unidentified; g__unidentified; s__unculturedfungus
JN905025	1	0	2	0.242536	1	k__Fungi; p__unidentified; c__unidentified; o__unidentified; f__unidentified; g__unidentified; s__unculturedfungus
JN905441	1	0	2	0.242536	1	k__Fungi; p__unidentified; c__unidentified; o__unidentified; f__unidentified; g__unidentified; s__unculturedfungus
JN905464	0	1	1	0.242536	1	k__Fungi; p__unidentified; c__unidentified; o__unidentified; f__unidentified; g__unidentified; s__unculturedfungus
JN905688	1	0	2	0.242536	1	k__Fungi; p__unidentified; c__unidentified; o__unidentified; f__unidentified; g__unidentified; s__unculturedfungus
JN905964	0	1	1	0	1	k__Fungi; p__Basidiomycota; c__Agaricomycetes; o__Polyporales; f__Sistotremataceae; g__Sistotrema
JN906266	1	0	2	0.242536	1	k__Fungi; p__unidentified; c__unidentified; o__unidentified; f__unidentified; g__unidentified; s__unculturedfungus
JN906448	0	1	1	0.242536	1	k__Fungi; p__unidentified; c__unidentified; o__unidentified; f__unidentified; g__unidentified; s__unculturedfungus
JN906613	1	0	2	0.242536	1	k__Fungi; p__unidentified; c__unidentified; o__unidentified; f__unidentified; g__unidentified; s__unculturedfungus
JN942274	1	0	2	0.242536	1	k__Fungi; p__Ascomycota; c__Dothideomycetes; o__Capnodiales; f__Mycosphaerellaceae; g__Cercospora
JQ247402	1	0	2	0.242536	1	k__Fungi; p__unidentified; c__unidentified; o__unidentified; f__unidentified; g__unidentified
JQ247406	0	1	1	0.111111	1	k__Fungi; p__unidentified; c__unidentified; o__unidentified; f__unidentified; g__unidentified; s__unculturedfungus
JQ312183	0	1	1	0	1	k__Fungi; p__Basidiomycota; c__Agaricomycetes; o__Polyporales
JQ666418	1	0	2	0.124035	1	k__Fungi; p__unidentified; c__unidentified; o__unidentified; f__unidentified; g__unidentified
JQ666454	1	0	2	0.242536	1	k__Fungi; p__unidentified; c__unidentified; o__unidentified; f__unidentified; g__unidentified; s__unculturedsoil_fungus
JQ666474	1	0	2	0.149071	1	k__Fungi; p__unidentified; c__unidentified; o__unidentified; f__unidentified; g__unidentified
JQ666595	1	0	2	0.242536	1	k__Fungi; p__unidentified; c__unidentified; o__unidentified; f__unidentified; g__unidentified; s__unculturedsoil_fungus
JQ666633	1	0	2	0.242536	1	k__Fungi; p__unidentified; c__unidentified; o__unidentified; f__unidentified; g__unidentified; s__unculturedsoil_fungus
New.CleanUp.ReferenceOTU1001	1	0	2	0.242536	1	Unassigned
New.CleanUp.ReferenceOTU1003	1	0	2	0.149071	1	k__Fungi; p__unidentified; c__unidentified; o__unidentified; f__unidentified; g__unidentified; s__unculturedfungus
New.CleanUp.ReferenceOTU1004	1	0	2	0.149071	1	Unassigned
New.CleanUp.ReferenceOTU1006	0	1	1	0	1	k__Fungi; p__Ascomycota
New.CleanUp.ReferenceOTU1007	0	1	1	0	1	k__Fungi
New.CleanUp.ReferenceOTU1009	1	0	2	0.242536	1	Unassigned
New.CleanUp.ReferenceOTU101	1	0	2	0.242536	1	Unassigned
New.CleanUp.ReferenceOTU1029	0	1	1	0.242536	1	Unassigned
New.CleanUp.ReferenceOTU1035	1	0	2	0.113961	1	Unassigned
New.CleanUp.ReferenceOTU1037	0	1	1	0.242536	1	k__Fungi; p__Ascomycota
New.CleanUp.ReferenceOTU1038	1	0	2	0.242536	1	k__Fungi; p__Basidiomycota; c__Agaricomycetes; o__Corticiales; f__Corticiaceae; g__Rhizoctonia
New.CleanUp.ReferenceOTU1040	1	0	2	0.242536	1	Unassigned
New.CleanUp.ReferenceOTU1045	1	0	2	0.242536	1	Unassigned
New.CleanUp.ReferenceOTU1048	1	0	2	0.242536	1	k__Fungi; p__unidentified; c__unidentified; o__unidentified; f__unidentified; g__unidentified
New.CleanUp.ReferenceOTU1049	1	0	2	0.149071	1	Unassigned
New.CleanUp.ReferenceOTU1051	1	0	2	0.242536	1	k__Fungi; p__Ascomycota; c__Dothideomycetes; o__Pleosporales; f__Pleosporaceae; g__Alternaria; s__Alternaria_zinniae
New.CleanUp.ReferenceOTU1054	1	0	2	0	1	Unassigned
New.CleanUp.ReferenceOTU1059	1	0	2	0	1	Unassigned
New.CleanUp.ReferenceOTU1061	1	0	2	0.149071	1	k__Fungi; p__Ascomycota; c__Dothideomycetes; o__Pleosporales; f__Phaeosphaeriaceae; g__Ophiosphaerella; s__Ophiosphaerella_agrostis
New.CleanUp.ReferenceOTU1065	1	0	2	0.149071	1	Unassigned
New.CleanUp.ReferenceOTU1074	1	0	2	0	1	k__Fungi; p__unidentified; c__unidentified; o__unidentified; f__unidentified; g__unidentified; s__unculturedsoil_fungus
New.CleanUp.ReferenceOTU1080	1	0	2	0	1	Unassigned
New.CleanUp.ReferenceOTU1081	1	0	2	0.149071	1	Unassigned
New.CleanUp.ReferenceOTU1082	1	0	2	0.242536	1	k__Fungi; p__unidentified; c__unidentified; o__unidentified; f__unidentified; g__unidentified; s__unculturedfungus
New.CleanUp.ReferenceOTU1085	1	0	2	0.242536	1	k__Fungi; p__unidentified; c__unidentified; o__unidentified; f__unidentified; g__unidentified
New.CleanUp.ReferenceOTU1090	1	0	2	0.242536	1	Unassigned
New.CleanUp.ReferenceOTU1094	1	0	2	0	1	k__Fungi; p__Ascomycota
New.CleanUp.ReferenceOTU1095	1	0	2	0.149071	1	Unassigned
New.CleanUp.ReferenceOTU1103	1	0	2	0.242536	1	k__Fungi; p__unidentified; c__unidentified; o__unidentified; f__unidentified; g__unidentified; s__unculturedfungus
New.CleanUp.ReferenceOTU1109	0	1	1	0	1	k__Fungi; p__unidentified; c__unidentified; o__unidentified; f__unidentified; g__unidentified; s__unculturedsoil_fungus
New.CleanUp.ReferenceOTU1111	0	1	1	0.242536	1	Unassigned
New.CleanUp.ReferenceOTU1112	0	1	1	0.242536	1	Unassigned
New.CleanUp.ReferenceOTU1118	1	0	2	0.242536	1	Unassigned
New.CleanUp.ReferenceOTU1122	0	1	1	0	1	k__Fungi; p__Basidiomycota; c__Agaricomycetes; o__Corticiales; f__Corticiaceae; g__Rhizoctonia
New.CleanUp.ReferenceOTU1127	1	0	2	0.242536	1	Unassigned
New.CleanUp.ReferenceOTU1129	1	0	2	0	1	Unassigned
New.CleanUp.ReferenceOTU113	0	1	1	0.242536	1	Unassigned
New.CleanUp.ReferenceOTU1130	1	0	2	0.242536	1	k__Fungi; p__Ascomycota
New.CleanUp.ReferenceOTU1131	1	0	2	0	1	Unassigned
New.CleanUp.ReferenceOTU1135	1	0	2	0.242536	1	Unassigned
New.CleanUp.ReferenceOTU1137	0	1	1	0.242536	1	k__Fungi; p__Basidiomycota; c__Agaricomycetes; o__Cantharellales; f__Ceratobasidiaceae; g__Ceratobasidium
New.CleanUp.ReferenceOTU1142	1	0	2	0.149071	1	k__Fungi; p__unidentified; c__unidentified; o__unidentified; f__unidentified; g__unidentified; s__unculturedsoil_fungus
New.CleanUp.ReferenceOTU1143	0	1	1	0.242536	1	Unassigned
New.CleanUp.ReferenceOTU1146	0	1	1	0	1	Unassigned
New.CleanUp.ReferenceOTU1148	0	1	1	0	1	Unassigned
New.CleanUp.ReferenceOTU115	1	0	2	0.149071	1	Unassigned
New.CleanUp.ReferenceOTU1155	1	0	2	0.242536	1	k__Fungi; p__unidentified; c__unidentified; o__unidentified; f__unidentified; g__unidentified; s__unculturedsoil_fungus
New.CleanUp.ReferenceOTU116	0	1	1	0	1	k__Fungi; p__unidentified; c__unidentified; o__unidentified; f__unidentified; g__unidentified; s__unculturedfungus
New.CleanUp.ReferenceOTU1160	1	0	2	0	1	Unassigned
New.CleanUp.ReferenceOTU1162	1	0	2	0.242536	1	k__Fungi; p__unidentified; c__unidentified; o__unidentified; f__unidentified; g__unidentified; s__unculturedfungus
New.CleanUp.ReferenceOTU1164	1	0	2	0	1	Unassigned
New.CleanUp.ReferenceOTU1167	1	0	2	0	1	Unassigned
New.CleanUp.ReferenceOTU1168	0	1	1	0	1	k__Fungi; p__Ascomycota; c__Sordariomycetes; o__Incertae_sedis; f__Plectosphaerellaceae; g__Plectosphaerella
New.CleanUp.ReferenceOTU1171	1	0	2	0.149071	1	Unassigned
New.CleanUp.ReferenceOTU1175	1	0	2	0.149071	1	Unassigned
New.CleanUp.ReferenceOTU1177	1	0	2	0.124035	1	Unassigned
New.CleanUp.ReferenceOTU1179	1	0	2	0.149071	1	Unassigned
New.CleanUp.ReferenceOTU118	0	1	1	0	1	k__Fungi; p__unidentified; c__unidentified; o__unidentified; f__unidentified; g__unidentified; s__unculturedsoil_fungus
New.CleanUp.ReferenceOTU1183	1	0	2	0.242536	1	Unassigned
New.CleanUp.ReferenceOTU1184	1	0	2	0.242536	1	Unassigned
New.CleanUp.ReferenceOTU1186	1	0	2	0.149071	1	k__Fungi; p__unidentified; c__unidentified; o__unidentified; f__unidentified; g__unidentified; s__unculturedsoil_fungus
New.CleanUp.ReferenceOTU1187	1	0	2	0.242536	1	k__Fungi; p__Ascomycota
New.CleanUp.ReferenceOTU1190	1	0	2	0.242536	1	k__Fungi; p__unidentified; c__unidentified; o__unidentified; f__unidentified; g__unidentified; s__unculturedfungus
New.CleanUp.ReferenceOTU1191	0	1	1	0	1	Unassigned
New.CleanUp.ReferenceOTU1193	1	0	2	0.149071	1	Unassigned
New.CleanUp.ReferenceOTU1194	1	0	2	0.149071	1	Unassigned
New.CleanUp.ReferenceOTU1196	0	1	1	0.242536	1	Unassigned
New.CleanUp.ReferenceOTU1197	1	0	2	0	1	Unassigned
New.CleanUp.ReferenceOTU120	0	1	1	0.242536	1	Unassigned
New.CleanUp.ReferenceOTU1201	1	0	2	0.149071	1	Unassigned
New.CleanUp.ReferenceOTU1203	1	0	2	0.242536	1	k__Fungi; p__Basidiomycota; c__Agaricomycetes; o__Corticiales; f__Corticiaceae; g__Rhizoctonia; s__Rhizoctonia_sp_FA59209
New.CleanUp.ReferenceOTU121	0	1	1	0.242536	1	Unassigned
New.CleanUp.ReferenceOTU1212	1	0	2	0.242536	1	k__Fungi; p__unidentified; c__unidentified; o__unidentified; f__unidentified; g__unidentified; s__unculturedfungus
New.CleanUp.ReferenceOTU1215	1	0	2	0.242536	1	Unassigned
New.CleanUp.ReferenceOTU1220	1	0	2	0	1	k__Fungi; p__unidentified; c__unidentified; o__unidentified; f__unidentified; g__unidentified; s__unculturedsoil_fungus
New.CleanUp.ReferenceOTU1225	0	1	1	0.242536	1	Unassigned
New.CleanUp.ReferenceOTU1233	1	0	2	0.149071	1	Unassigned
New.CleanUp.ReferenceOTU1240	0	1	1	0.242536	1	Unassigned
New.CleanUp.ReferenceOTU1248	0	1	1	0	1	Unassigned
New.CleanUp.ReferenceOTU1252	0	1	1	0.242536	1	k__Fungi; p__Basidiomycota; c__Agaricomycetes; o__Corticiales; f__Corticiaceae; g__Rhizoctonia
New.CleanUp.ReferenceOTU1265	1	0	2	0.242536	1	k__Fungi; p__Basidiomycota; c__Agaricomycetes; o__Corticiales; f__Corticiaceae; g__Rhizoctonia
New.CleanUp.ReferenceOTU1269	1	0	2	0	1	k__Fungi; p__unidentified; c__unidentified; o__unidentified; f__unidentified; g__unidentified; s__unculturedsoil_fungus
New.CleanUp.ReferenceOTU1272	1	0	2	0	1	Unassigned
New.CleanUp.ReferenceOTU1273	0	1	1	0.242536	1	k__Fungi; p__unidentified; c__unidentified; o__unidentified; f__unidentified; g__unidentified; s__unculturedsoil_fungus
New.CleanUp.ReferenceOTU1275	1	0	2	0.242536	1	k__Fungi; p__unidentified; c__unidentified; o__unidentified; f__unidentified; g__unidentified; s__unculturedfungus
New.CleanUp.ReferenceOTU1277	1	0	2	0.242536	1	k__Fungi; p__unidentified; c__unidentified; o__unidentified; f__unidentified; g__unidentified; s__unculturedsoil_fungus
New.CleanUp.ReferenceOTU1281	1	0	2	0.149071	1	Unassigned
New.CleanUp.ReferenceOTU1291	1	0	2	0.242536	1	k__Fungi; p__Ascomycota
New.CleanUp.ReferenceOTU1292	1	0	2	0.149071	1	Unassigned
New.CleanUp.ReferenceOTU1293	1	0	2	0.242536	1	Unassigned
New.CleanUp.ReferenceOTU1294	1	0	2	0	1	Unassigned
New.CleanUp.ReferenceOTU1296	0	1	1	0.242536	1	Unassigned
New.CleanUp.ReferenceOTU1297	1	0	2	0.242536	1	Unassigned
New.CleanUp.ReferenceOTU1299	1	0	2	0.242536	1	Unassigned
New.CleanUp.ReferenceOTU1310	1	0	2	0.242536	1	Unassigned
New.CleanUp.ReferenceOTU1313	1	0	2	0	1	Unassigned
New.CleanUp.ReferenceOTU1316	0	1	1	0	1	Unassigned
New.CleanUp.ReferenceOTU1317	1	0	2	0.242536	1	Unassigned
New.CleanUp.ReferenceOTU1318	1	0	2	0.149071	1	Unassigned
New.CleanUp.ReferenceOTU132	1	0	2	0	1	Unassigned
New.CleanUp.ReferenceOTU1324	1	0	2	0.242536	1	k__Fungi; p__unidentified; c__unidentified; o__unidentified; f__unidentified; g__unidentified; s__unculturedfungus
New.CleanUp.ReferenceOTU1325	1	0	2	0.149071	1	k__Fungi; p__unidentified; c__unidentified; o__unidentified; f__unidentified; g__unidentified; s__unculturedfungus
New.CleanUp.ReferenceOTU1329	0	1	1	0.242536	1	Unassigned
New.CleanUp.ReferenceOTU1330	1	0	2	0.242536	1	k__Fungi; p__unidentified; c__unidentified; o__unidentified; f__unidentified; g__unidentified; s__unculturedfungus
New.CleanUp.ReferenceOTU1335	1	0	2	0.149071	1	Unassigned
New.CleanUp.ReferenceOTU1341	1	0	2	0.242536	1	k__Fungi; p__unidentified; c__unidentified; o__unidentified; f__unidentified; g__unidentified; s__unculturedfungus
New.CleanUp.ReferenceOTU1346	0	1	1	0.242536	1	Unassigned
New.CleanUp.ReferenceOTU135	0	1	1	0	1	Unassigned
New.CleanUp.ReferenceOTU1351	0	1	1	0.242536	1	Unassigned
New.CleanUp.ReferenceOTU1353	0	1	1	0	1	k__Fungi; p__unidentified; c__unidentified; o__unidentified; f__unidentified; g__unidentified; s__unculturedfungus
New.CleanUp.ReferenceOTU1363	1	0	2	0.149071	1	Unassigned
New.CleanUp.ReferenceOTU1364	1	0	2	0	1	k__Fungi; p__unidentified; c__unidentified; o__unidentified; f__unidentified; g__unidentified; s__unculturedfungus
New.CleanUp.ReferenceOTU1373	1	0	2	0.242536	1	Unassigned
New.CleanUp.ReferenceOTU1374	0	1	1	0	1	Unassigned
New.CleanUp.ReferenceOTU1379	1	0	2	0.242536	1	Unassigned
New.CleanUp.ReferenceOTU138	1	0	2	0.149071	1	Unassigned
New.CleanUp.ReferenceOTU1380	0	1	1	0.242536	1	k__Fungi; p__Ascomycota; c__Sordariomycetes; o__Incertae_sedis; f__Plectosphaerellaceae; g__Plectosphaerella
New.CleanUp.ReferenceOTU1383	1	0	2	0.242536	1	Unassigned
New.CleanUp.ReferenceOTU1384	0	1	1	0.242536	1	k__Fungi; p__unidentified; c__unidentified; o__unidentified; f__unidentified; g__unidentified; s__unculturedfungus
New.CleanUp.ReferenceOTU1385	0	1	1	0	1	k__Fungi; p__unidentified; c__unidentified; o__unidentified; f__unidentified; g__unidentified; s__unculturedsoil_fungus
New.CleanUp.ReferenceOTU1391	1	0	2	0.242536	1	k__Fungi; p__unidentified; c__unidentified; o__unidentified; f__unidentified; g__unidentified; s__unculturedfungus
New.CleanUp.ReferenceOTU1396	0	1	1	0	1	Unassigned
New.CleanUp.ReferenceOTU140	1	0	2	0.242536	1	k__Fungi; p__Ascomycota; c__Dothideomycetes; o__Pleosporales; f__unidentified; g__unidentified; s__Pleosporales_sp_MU_2009_4
New.CleanUp.ReferenceOTU1400	1	0	2	0	1	Unassigned
New.CleanUp.ReferenceOTU1402	1	0	2	0	1	Unassigned
New.CleanUp.ReferenceOTU1403	1	0	2	0.242536	1	Unassigned
New.CleanUp.ReferenceOTU1405	1	0	2	0.242536	1	Unassigned
New.CleanUp.ReferenceOTU1407	0	1	1	0.242536	1	Unassigned
New.CleanUp.ReferenceOTU141	1	0	2	0.242536	1	k__Fungi; p__Ascomycota; c__Sordariomycetes; o__Incertae_sedis; f__Glomerellaceae; g__Glomerella; s__Glomerella_acutata
New.CleanUp.ReferenceOTU1416	0	1	1	0.242536	1	k__Fungi
New.CleanUp.ReferenceOTU1417	1	0	2	0.242536	1	Unassigned
New.CleanUp.ReferenceOTU1422	1	0	2	0.149071	1	k__Fungi; p__unidentified; c__unidentified; o__unidentified; f__unidentified; g__unidentified; s__unculturedsoil_fungus
New.CleanUp.ReferenceOTU1427	1	0	2	0.242536	1	Unassigned
New.CleanUp.ReferenceOTU1436	1	0	2	0	1	Unassigned
New.CleanUp.ReferenceOTU1437	0	1	1	0.242536	1	k__Fungi; p__unidentified; c__unidentified; o__unidentified; f__unidentified; g__unidentified
New.CleanUp.ReferenceOTU1440	1	0	2	0.124035	1	Unassigned
New.CleanUp.ReferenceOTU1444	0	1	1	0.242536	1	Unassigned
New.CleanUp.ReferenceOTU1448	1	0	2	0.242536	1	k__Fungi; p__unidentified; c__unidentified; o__unidentified; f__unidentified; g__unidentified; s__unculturedfungus
New.CleanUp.ReferenceOTU145	0	1	1	0.242536	1	Unassigned
New.CleanUp.ReferenceOTU1450	1	0	2	0.242536	1	Unassigned
New.CleanUp.ReferenceOTU1455	0	1	1	0.242536	1	Unassigned
New.CleanUp.ReferenceOTU1456	1	0	2	0.149071	1	k__Fungi; p__unidentified; c__unidentified; o__unidentified; f__unidentified; g__unidentified; s__unculturedsoil_fungus
New.CleanUp.ReferenceOTU1461	1	0	2	0	1	Unassigned
New.CleanUp.ReferenceOTU1462	0	1	1	0.242536	1	Unassigned
New.CleanUp.ReferenceOTU1467	0	1	1	0	1	Unassigned
New.CleanUp.ReferenceOTU1472	1	0	2	0	1	Unassigned
New.CleanUp.ReferenceOTU1476	0	1	1	0.242536	1	k__Fungi; p__unidentified; c__unidentified; o__unidentified; f__unidentified; g__unidentified; s__unculturedfungus
New.CleanUp.ReferenceOTU1477	1	0	2	0.149071	1	k__Fungi; p__unidentified; c__unidentified; o__unidentified; f__unidentified; g__unidentified; s__unculturedsoil_fungus
New.CleanUp.ReferenceOTU148	1	0	2	0.149071	1	Unassigned
New.CleanUp.ReferenceOTU1480	0	1	1	0	1	Unassigned
New.CleanUp.ReferenceOTU1491	0	1	1	0	1	k__Fungi; p__unidentified; c__unidentified; o__unidentified; f__unidentified; g__unidentified; s__unculturedfungus
New.CleanUp.ReferenceOTU1492	1	0	2	0	1	Unassigned
New.CleanUp.ReferenceOTU150	1	0	2	0.242536	1	Unassigned
New.CleanUp.ReferenceOTU1502	0	1	1	0.242536	1	k__Fungi; p__Basidiomycota; c__Agaricomycetes; o__Polyporales
New.CleanUp.ReferenceOTU1504	1	0	2	0.242536	1	Unassigned
New.CleanUp.ReferenceOTU1505	1	0	2	0.149071	1	k__Fungi; p__unidentified; c__unidentified; o__unidentified; f__unidentified; g__unidentified
New.CleanUp.ReferenceOTU1508	1	0	2	0.242536	1	k__Fungi; p__Ascomycota; c__unidentified; o__unidentified; f__unidentified; g__unidentified; s__unculturedAscomycota
New.CleanUp.ReferenceOTU1515	1	0	2	0	1	Unassigned
New.CleanUp.ReferenceOTU1525	1	0	2	0	1	k__Fungi; p__unidentified; c__unidentified; o__unidentified; f__unidentified; g__unidentified; s__unculturedfungus
New.CleanUp.ReferenceOTU1534	1	0	2	0.149071	1	Unassigned
New.CleanUp.ReferenceOTU1535	0	1	1	0.242536	1	Unassigned
New.CleanUp.ReferenceOTU1539	1	0	2	0	1	Unassigned
New.CleanUp.ReferenceOTU1541	0	1	1	0	1	k__Fungi; p__unidentified; c__unidentified; o__unidentified; f__unidentified; g__unidentified; s__unculturedfungus
New.CleanUp.ReferenceOTU1542	1	0	2	0.149071	1	k__Fungi; p__unidentified; c__unidentified; o__unidentified; f__unidentified; g__unidentified
New.CleanUp.ReferenceOTU1547	1	0	2	0	1	k__Fungi; p__Basidiomycota; c__Agaricomycetes; o__Corticiales; f__Corticiaceae; g__Rhizoctonia
New.CleanUp.ReferenceOTU1555	0	1	1	0.149071	1	Unassigned
New.CleanUp.ReferenceOTU1556	1	0	2	0	1	Unassigned
New.CleanUp.ReferenceOTU1557	1	0	2	0.242536	1	Unassigned
New.CleanUp.ReferenceOTU1558	0	1	1	0.242536	1	Unassigned
New.CleanUp.ReferenceOTU1560	1	0	2	0.149071	1	k__Fungi; p__unidentified; c__unidentified; o__unidentified; f__unidentified; g__unidentified; s__unculturedsoil_fungus
New.CleanUp.ReferenceOTU1564	1	0	2	0.242536	1	k__Fungi; p__unidentified; c__unidentified; o__unidentified; f__unidentified; g__unidentified; s__unculturedfungus
New.CleanUp.ReferenceOTU1568	1	0	2	0.242536	1	Unassigned
New.CleanUp.ReferenceOTU1570	1	0	2	0.149071	1	Unassigned
New.CleanUp.ReferenceOTU1574	1	0	2	0.242536	1	Unassigned
New.CleanUp.ReferenceOTU1575	0	1	1	0.149071	1	k__Fungi; p__Ascomycota; c__Dothideomycetes; o__Pleosporales; f__Phaeosphaeriaceae; g__Ophiosphaerella; s__Ophiosphaerella_agrostis
New.CleanUp.ReferenceOTU1578	0	1	1	0	1	Unassigned
New.CleanUp.ReferenceOTU1584	1	0	2	0.242536	1	Unassigned
New.CleanUp.ReferenceOTU1585	1	0	2	0.242536	1	k__Fungi; p__unidentified; c__unidentified; o__unidentified; f__unidentified; g__unidentified; s__unculturedfungus
New.CleanUp.ReferenceOTU1592	1	0	2	0.149071	1	Unassigned
New.CleanUp.ReferenceOTU1598	0	1	1	0	1	Unassigned
New.CleanUp.ReferenceOTU1599	1	0	2	0.242536	1	Unassigned
New.CleanUp.ReferenceOTU16	0	1	1	0	1	Unassigned
New.CleanUp.ReferenceOTU1606	1	0	2	0.242536	1	Unassigned
New.CleanUp.ReferenceOTU1613	1	0	2	0.242536	1	Unassigned
New.CleanUp.ReferenceOTU1615	1	0	2	0.242536	1	k__Fungi; p__Ascomycota; c__Sordariomycetes; o__Sordariales; f__Chaetomiaceae; g__Chaetomium; s__Chaetomium_globosum
New.CleanUp.ReferenceOTU1624	0	1	1	0	1	Unassigned
New.CleanUp.ReferenceOTU1626	1	0	2	0.242536	1	Unassigned
New.CleanUp.ReferenceOTU1630	0	1	1	0.242536	1	Unassigned
New.CleanUp.ReferenceOTU1640	1	0	2	0.242536	1	Unassigned
New.CleanUp.ReferenceOTU1647	0	1	1	0	1	Unassigned
New.CleanUp.ReferenceOTU1650	0	1	1	0.242536	1	k__Fungi; p__unidentified; c__unidentified; o__unidentified; f__unidentified; g__unidentified
New.CleanUp.ReferenceOTU1653	1	0	2	0.149071	1	Unassigned
New.CleanUp.ReferenceOTU1660	1	0	2	0	1	Unassigned
New.CleanUp.ReferenceOTU1661	0	1	1	0.242536	1	k__Fungi; p__unidentified; c__unidentified; o__unidentified; f__unidentified; g__unidentified; s__unculturedfungus
New.CleanUp.ReferenceOTU1662	0	1	1	0	1	Unassigned
New.CleanUp.ReferenceOTU1665	0	1	1	0	1	Unassigned
New.CleanUp.ReferenceOTU1668	0	1	1	0.242536	1	Unassigned
New.CleanUp.ReferenceOTU1670	1	0	2	0.149071	1	Unassigned
New.CleanUp.ReferenceOTU1673	1	0	2	0	1	Unassigned
New.CleanUp.ReferenceOTU1679	1	0	2	0	1	k__Fungi; p__unidentified; c__unidentified; o__unidentified; f__unidentified; g__unidentified; s__unculturedfungus
New.CleanUp.ReferenceOTU1681	1	0	2	0.149071	1	Unassigned
New.CleanUp.ReferenceOTU1682	1	0	2	0.242536	1	k__Fungi; p__unidentified; c__unidentified; o__unidentified; f__unidentified; g__unidentified
New.CleanUp.ReferenceOTU1683	1	0	2	0.242536	1	k__Fungi; p__unidentified; c__unidentified; o__unidentified; f__unidentified; g__unidentified; s__unculturedsoil_fungus
New.CleanUp.ReferenceOTU1684	0	1	1	0.242536	1	Unassigned
New.CleanUp.ReferenceOTU1686	0	1	1	0.242536	1	Unassigned
New.CleanUp.ReferenceOTU169	0	1	1	0.242536	1	Unassigned
New.CleanUp.ReferenceOTU1690	0	1	1	0	1	Unassigned
New.CleanUp.ReferenceOTU1691	1	0	2	0.149071	1	Unassigned
New.CleanUp.ReferenceOTU17	1	0	2	0.242536	1	Unassigned
New.CleanUp.ReferenceOTU170	0	1	1	0.242536	1	k__Fungi; p__unidentified; c__unidentified; o__unidentified; f__unidentified; g__unidentified; s__unculturedsoil_fungus
New.CleanUp.ReferenceOTU1700	1	0	2	0	1	k__Fungi; p__Ascomycota; c__unidentified; o__unidentified; f__unidentified; g__unidentified; s__unculturedAscomycota
New.CleanUp.ReferenceOTU1707	0	1	1	0	1	k__Fungi; p__unidentified; c__unidentified; o__unidentified; f__unidentified; g__unidentified; s__unculturedsoil_fungus
New.CleanUp.ReferenceOTU1715	0	1	1	0	1	Unassigned
New.CleanUp.ReferenceOTU1719	1	0	2	0	1	Unassigned
New.CleanUp.ReferenceOTU172	1	0	2	0.149071	1	Unassigned
New.CleanUp.ReferenceOTU1728	0	1	1	0.242536	1	Unassigned
New.CleanUp.ReferenceOTU1732	1	0	2	0.124035	1	Unassigned
New.CleanUp.ReferenceOTU174	0	1	1	0.242536	1	k__Fungi; p__Basidiomycota; c__Agaricomycetes; o__Cantharellales; f__Ceratobasidiaceae; g__Ceratobasidium
New.CleanUp.ReferenceOTU1741	0	1	1	0.242536	1	Unassigned
New.CleanUp.ReferenceOTU1743	1	0	2	0	1	Unassigned
New.CleanUp.ReferenceOTU1748	0	1	1	0	1	Unassigned
New.CleanUp.ReferenceOTU1753	0	1	1	0	1	Unassigned
New.CleanUp.ReferenceOTU1756	0	1	1	0.242536	1	k__Fungi; p__unidentified; c__unidentified; o__unidentified; f__unidentified; g__unidentified; s__unculturedfungus
New.CleanUp.ReferenceOTU1763	1	0	2	0.149071	1	Unassigned
New.CleanUp.ReferenceOTU1767	0	1	1	0.242536	1	k__Fungi; p__unidentified; c__unidentified; o__unidentified; f__unidentified; g__unidentified; s__unculturedfungus
New.CleanUp.ReferenceOTU1770	1	0	2	0.149071	1	Unassigned
New.CleanUp.ReferenceOTU1773	1	0	2	0.242536	1	Unassigned
New.CleanUp.ReferenceOTU1777	1	0	2	0.111111	1	k__Fungi; p__unidentified; c__unidentified; o__unidentified; f__unidentified; g__unidentified; s__unculturedsoil_fungus
New.CleanUp.ReferenceOTU1779	0	1	1	0.242536	1	k__Fungi; p__unidentified; c__unidentified; o__unidentified; f__unidentified; g__unidentified; s__unculturedfungus
New.CleanUp.ReferenceOTU178	0	1	1	0.242536	1	Unassigned
New.CleanUp.ReferenceOTU1781	0	1	1	0.242536	1	Unassigned
New.CleanUp.ReferenceOTU1782	1	0	2	0.149071	1	Unassigned
New.CleanUp.ReferenceOTU1785	1	0	2	0.149071	1	Unassigned
New.CleanUp.ReferenceOTU1786	0	1	1	0	1	Unassigned
New.CleanUp.ReferenceOTU1795	0	1	1	0.242536	1	k__Fungi; p__unidentified; c__unidentified; o__unidentified; f__unidentified; g__unidentified; s__unculturedfungus
New.CleanUp.ReferenceOTU18	1	0	2	0	1	Unassigned
New.CleanUp.ReferenceOTU1802	1	0	2	0.242536	1	k__Fungi; p__unidentified; c__unidentified; o__unidentified; f__unidentified; g__unidentified; s__unculturedfungus
New.CleanUp.ReferenceOTU1805	1	0	2	0.242536	1	k__Fungi; p__unidentified; c__unidentified; o__unidentified; f__unidentified; g__unidentified; s__unculturedfungus
New.CleanUp.ReferenceOTU1808	1	0	2	0.124035	1	Unassigned
New.CleanUp.ReferenceOTU1809	1	0	2	0.242536	1	k__Fungi; p__unidentified; c__unidentified; o__unidentified; f__unidentified; g__unidentified; s__unculturedfungus
New.CleanUp.ReferenceOTU1810	0	1	1	0.242536	1	Unassigned
New.CleanUp.ReferenceOTU1815	1	0	2	0.149071	1	Unassigned
New.CleanUp.ReferenceOTU1820	0	1	1	0.242536	1	Unassigned
New.CleanUp.ReferenceOTU1827	1	0	2	0.149071	1	Unassigned
New.CleanUp.ReferenceOTU1831	0	1	1	0.242536	1	Unassigned
New.CleanUp.ReferenceOTU1833	0	1	1	0	1	k__Fungi; p__unidentified; c__unidentified; o__unidentified; f__unidentified; g__unidentified; s__unculturedfungus
New.CleanUp.ReferenceOTU1834	0	1	1	0.242536	1	k__Fungi; p__unidentified; c__unidentified; o__unidentified; f__unidentified; g__unidentified; s__unculturedfungus
New.CleanUp.ReferenceOTU1835	0	1	1	0.242536	1	Unassigned
New.CleanUp.ReferenceOTU1836	1	0	2	0.242536	1	Unassigned
New.CleanUp.ReferenceOTU1838	0	1	1	0	1	k__Fungi; p__Ascomycota; c__Sordariomycetes; o__Hypocreales; f__Nectriaceae; g__Fusarium
New.CleanUp.ReferenceOTU1839	1	0	2	0.149071	1	Unassigned
New.CleanUp.ReferenceOTU184	1	0	2	0.242536	1	k__Fungi; p__Ascomycota; c__Sordariomycetes; o__Diaporthales; f__Valsaceae; g__Phomopsis
New.CleanUp.ReferenceOTU1840	1	0	2	0.242536	1	Unassigned
New.CleanUp.ReferenceOTU1845	0	1	1	0	1	Unassigned
New.CleanUp.ReferenceOTU1847	1	0	2	0.149071	1	Unassigned
New.CleanUp.ReferenceOTU185	0	1	1	0	1	k__Fungi; p__unidentified; c__unidentified; o__unidentified; f__unidentified; g__unidentified; s__unculturedsoil_fungus
New.CleanUp.ReferenceOTU1854	1	0	2	0.149071	1	Unassigned
New.CleanUp.ReferenceOTU1855	1	0	2	0.149071	1	Unassigned
New.CleanUp.ReferenceOTU1859	1	0	2	0.242536	1	k__Fungi
New.CleanUp.ReferenceOTU1860	0	1	1	0.242536	1	k__Fungi; p__unidentified; c__unidentified; o__unidentified; f__unidentified; g__unidentified; s__unculturedsoil_fungus
New.CleanUp.ReferenceOTU1866	1	0	2	0.242536	1	Unassigned
New.CleanUp.ReferenceOTU1868	1	0	2	0.242536	1	Unassigned
New.CleanUp.ReferenceOTU1874	1	0	2	0.242536	1	Unassigned
New.CleanUp.ReferenceOTU1875	0	1	1	0.242536	1	Unassigned
New.CleanUp.ReferenceOTU1876	1	0	2	0	1	Unassigned
New.CleanUp.ReferenceOTU1879	1	0	2	0.242536	1	k__Fungi; p__unidentified; c__unidentified; o__unidentified; f__unidentified; g__unidentified; s__unculturedsoil_fungus
New.CleanUp.ReferenceOTU1880	1	0	2	0.149071	1	Unassigned
New.CleanUp.ReferenceOTU1883	0	1	1	0	1	k__Fungi; p__unidentified; c__unidentified; o__unidentified; f__unidentified; g__unidentified; s__unculturedsoil_fungus
New.CleanUp.ReferenceOTU1885	0	1	1	0.242536	1	k__Fungi; p__unidentified; c__unidentified; o__unidentified; f__unidentified; g__unidentified
New.CleanUp.ReferenceOTU1888	0	1	1	0	1	Unassigned
New.CleanUp.ReferenceOTU1893	1	0	2	0.242536	1	Unassigned
New.CleanUp.ReferenceOTU1897	0	1	1	0.242536	1	Unassigned
New.CleanUp.ReferenceOTU1900	0	1	1	0.242536	1	Unassigned
New.CleanUp.ReferenceOTU1905	1	0	2	0	1	Unassigned
New.CleanUp.ReferenceOTU1906	0	1	1	0	1	Unassigned
New.CleanUp.ReferenceOTU1907	1	0	2	0.242536	1	Unassigned
New.CleanUp.ReferenceOTU1911	1	0	2	0	1	Unassigned
New.CleanUp.ReferenceOTU1912	0	1	1	0.242536	1	k__Fungi; p__unidentified; c__unidentified; o__unidentified; f__unidentified; g__unidentified; s__unculturedfungus
New.CleanUp.ReferenceOTU1915	0	1	1	0	1	Unassigned
New.CleanUp.ReferenceOTU1918	0	1	1	0.242536	1	Unassigned
New.CleanUp.ReferenceOTU1920	0	1	1	0.242536	1	Unassigned
New.CleanUp.ReferenceOTU1922	1	0	2	0	1	k__Fungi; p__unidentified; c__unidentified; o__unidentified; f__unidentified; g__unidentified; s__unculturedsoil_fungus
New.CleanUp.ReferenceOTU1923	0	1	1	0.242536	1	Unassigned
New.CleanUp.ReferenceOTU1925	1	0	2	0	1	k__Fungi; p__unidentified; c__unidentified; o__unidentified; f__unidentified; g__unidentified; s__unculturedsoil_fungus
New.CleanUp.ReferenceOTU1927	1	0	2	0.242536	1	Unassigned
New.CleanUp.ReferenceOTU1929	1	0	2	0.242536	1	k__Fungi; p__unidentified; c__unidentified; o__unidentified; f__unidentified; g__unidentified; s__unculturedfungus
New.CleanUp.ReferenceOTU193	0	1	1	0.242536	1	k__Fungi; p__Basidiomycota; c__Agaricomycetes; o__Corticiales; f__Corticiaceae; g__Rhizoctonia
New.CleanUp.ReferenceOTU1930	0	1	1	0.242536	1	Unassigned
New.CleanUp.ReferenceOTU1931	0	1	1	0.242536	1	Unassigned
New.CleanUp.ReferenceOTU194	1	0	2	0.242536	1	k__Fungi; p__unidentified; c__unidentified; o__unidentified; f__unidentified; g__unidentified; s__unculturedfungus
New.CleanUp.ReferenceOTU1944	1	0	2	0.113961	1	k__Fungi; p__unidentified; c__unidentified; o__unidentified; f__unidentified; g__unidentified; s__unculturedsoil_fungus
New.CleanUp.ReferenceOTU1945	0	1	1	0	1	k__Fungi; p__Ascomycota; c__Sordariomycetes; o__Incertae_sedis; f__Plectosphaerellaceae; g__Plectosphaerella
New.CleanUp.ReferenceOTU1946	1	0	2	0.242536	1	Unassigned
New.CleanUp.ReferenceOTU1947	1	0	2	0.149071	1	k__Fungi; p__unidentified; c__unidentified; o__unidentified; f__unidentified; g__unidentified; s__unculturedsoil_fungus
New.CleanUp.ReferenceOTU1948	1	0	2	0	1	k__Fungi; p__unidentified; c__unidentified; o__unidentified; f__unidentified; g__unidentified; s__unculturedfungus
New.CleanUp.ReferenceOTU1949	1	0	2	0.149071	1	Unassigned
New.CleanUp.ReferenceOTU1950	0	1	1	0.124035	1	k__Fungi; p__unidentified; c__unidentified; o__unidentified; f__unidentified; g__unidentified; s__unculturedsoil_fungus
New.CleanUp.ReferenceOTU1957	1	0	2	0	1	Unassigned
New.CleanUp.ReferenceOTU1959	1	0	2	0.242536	1	k__Fungi; p__unidentified; c__unidentified; o__unidentified; f__unidentified; g__unidentified; s__unculturedfungus
New.CleanUp.ReferenceOTU1965	0	1	1	0.149071	1	Unassigned
New.CleanUp.ReferenceOTU1967	0	1	1	0	1	Unassigned
New.CleanUp.ReferenceOTU1970	0	1	1	0.242536	1	Unassigned
New.CleanUp.ReferenceOTU1973	0	1	1	0	1	Unassigned
New.CleanUp.ReferenceOTU1978	1	0	2	0	1	Unassigned
New.CleanUp.ReferenceOTU1981	1	0	2	0	1	Unassigned
New.CleanUp.ReferenceOTU1989	0	1	1	0.242536	1	Unassigned
New.CleanUp.ReferenceOTU20	1	0	2	0.242536	1	Unassigned
New.CleanUp.ReferenceOTU2004	1	0	2	0	1	k__Fungi; p__unidentified; c__unidentified; o__unidentified; f__unidentified; g__unidentified; s__unculturedsoil_fungus
New.CleanUp.ReferenceOTU2006	1	0	2	0.149071	1	Unassigned
New.CleanUp.ReferenceOTU201	1	0	2	0.242536	1	k__Fungi; p__unidentified; c__unidentified; o__unidentified; f__unidentified; g__unidentified; s__unculturedfungus
New.CleanUp.ReferenceOTU2014	1	0	2	0.242536	1	Unassigned
New.CleanUp.ReferenceOTU2018	1	0	2	0.242536	1	k__Fungi; p__Basidiomycota; c__Agaricomycetes; o__Corticiales; f__Corticiaceae; g__Rhizoctonia
New.CleanUp.ReferenceOTU202	0	1	1	0.242536	1	Unassigned
New.CleanUp.ReferenceOTU2021	0	1	1	0.242536	1	Unassigned
New.CleanUp.ReferenceOTU2023	0	1	1	0.242536	1	Unassigned
New.CleanUp.ReferenceOTU2027	1	0	2	0.242536	1	k__Fungi; p__Basidiomycota; c__Agaricomycetes; o__Cantharellales; f__Ceratobasidiaceae
New.CleanUp.ReferenceOTU2029	1	0	2	0.242536	1	k__Fungi; p__unidentified; c__unidentified; o__unidentified; f__unidentified; g__unidentified; s__unculturedfungus
New.CleanUp.ReferenceOTU2031	1	0	2	0.242536	1	Unassigned
New.CleanUp.ReferenceOTU2035	1	0	2	0.242536	1	Unassigned
New.CleanUp.ReferenceOTU2036	0	1	1	0.242536	1	k__Fungi; p__unidentified; c__unidentified; o__unidentified; f__unidentified; g__unidentified; s__unculturedfungus
New.CleanUp.ReferenceOTU2037	1	0	2	0.242536	1	k__Fungi; p__unidentified; c__unidentified; o__unidentified; f__unidentified; g__unidentified; s__unculturedfungus
New.CleanUp.ReferenceOTU2038	1	0	2	0.149071	1	Unassigned
New.CleanUp.ReferenceOTU2044	0	1	1	0.242536	1	Unassigned
New.CleanUp.ReferenceOTU2045	0	1	1	0.242536	1	k__Fungi; p__Ascomycota; c__Dothideomycetes; o__Pleosporales; f__Pleosporaceae; g__Alternaria
New.CleanUp.ReferenceOTU2051	0	1	1	0.111111	1	k__Fungi; p__unidentified; c__unidentified; o__unidentified; f__unidentified; g__unidentified; s__unculturedfungus
New.CleanUp.ReferenceOTU2052	0	1	1	0.242536	1	Unassigned
New.CleanUp.ReferenceOTU2053	0	1	1	0.242536	1	Unassigned
New.CleanUp.ReferenceOTU2056	1	0	2	0.242536	1	k__Fungi; p__Ascomycota; c__unidentified; o__unidentified; f__unidentified; g__unidentified; s__unculturedAscomycota
New.CleanUp.ReferenceOTU2061	1	0	2	0.149071	1	Unassigned
New.CleanUp.ReferenceOTU2062	0	1	1	0.242536	1	Unassigned
New.CleanUp.ReferenceOTU2064	0	1	1	0.242536	1	Unassigned
New.CleanUp.ReferenceOTU2068	1	0	2	0.242536	1	Unassigned
New.CleanUp.ReferenceOTU2070	1	0	2	0	1	Unassigned
New.CleanUp.ReferenceOTU2072	0	1	1	0.242536	1	Unassigned
New.CleanUp.ReferenceOTU2082	0	1	1	0.242536	1	k__Fungi
New.CleanUp.ReferenceOTU2083	1	0	2	0.111111	1	k__Fungi; p__unidentified; c__unidentified; o__unidentified; f__unidentified; g__unidentified; s__unculturedsoil_fungus
New.CleanUp.ReferenceOTU2084	0	1	1	0.242536	1	Unassigned
New.CleanUp.ReferenceOTU2085	1	0	2	0.149071	1	k__Fungi; p__unidentified; c__unidentified; o__unidentified; f__unidentified; g__unidentified; s__unculturedfungus
New.CleanUp.ReferenceOTU209	1	0	2	0.149071	1	k__Fungi; p__unidentified; c__unidentified; o__unidentified; f__unidentified; g__unidentified
New.CleanUp.ReferenceOTU2091	0	1	1	0.242536	1	Unassigned
New.CleanUp.ReferenceOTU2093	1	0	2	0.242536	1	k__Fungi; p__unidentified; c__unidentified; o__unidentified; f__unidentified; g__unidentified; s__unculturedfungus
New.CleanUp.ReferenceOTU2103	1	0	2	0.242536	1	k__Fungi; p__Basidiomycota; c__Agaricomycetes; o__Corticiales; f__Corticiaceae; g__Rhizoctonia
New.CleanUp.ReferenceOTU2108	1	0	2	0	1	Unassigned
New.CleanUp.ReferenceOTU2111	0	1	1	0	1	Unassigned
New.CleanUp.ReferenceOTU2113	1	0	2	0	1	k__Fungi; p__unidentified; c__unidentified; o__unidentified; f__unidentified; g__unidentified; s__unculturedsoil_fungus
New.CleanUp.ReferenceOTU2118	0	1	1	0	1	k__Fungi; p__unidentified; c__unidentified; o__unidentified; f__unidentified; g__unidentified; s__unculturedfungus
New.CleanUp.ReferenceOTU2119	1	0	2	0.242536	1	k__Fungi; p__Ascomycota
New.CleanUp.ReferenceOTU2127	1	0	2	0.242536	1	k__Fungi; p__unidentified; c__unidentified; o__unidentified; f__unidentified; g__unidentified
New.CleanUp.ReferenceOTU2139	1	0	2	0.242536	1	Unassigned
New.CleanUp.ReferenceOTU2144	1	0	2	0.242536	1	Unassigned
New.CleanUp.ReferenceOTU2148	1	0	2	0.149071	1	Unassigned
New.CleanUp.ReferenceOTU2155	0	1	1	0.242536	1	Unassigned
New.CleanUp.ReferenceOTU2162	1	0	2	0.242536	1	Unassigned
New.CleanUp.ReferenceOTU2163	0	1	1	0.242536	1	k__Fungi; p__Ascomycota; c__Dothideomycetes; o__Pleosporales; f__Phaeosphaeriaceae; g__Ophiosphaerella; s__Ophiosphaerella_agrostis
New.CleanUp.ReferenceOTU2166	1	0	2	0.242536	1	Unassigned
New.CleanUp.ReferenceOTU2171	1	0	2	0.242536	1	Unassigned
New.CleanUp.ReferenceOTU2174	0	1	1	0	1	Unassigned
New.CleanUp.ReferenceOTU2176	0	1	1	0	1	Unassigned
New.CleanUp.ReferenceOTU218	0	1	1	0.242536	1	Unassigned
New.CleanUp.ReferenceOTU2184	1	0	2	0.242536	1	Unassigned
New.CleanUp.ReferenceOTU2187	0	1	1	0	1	Unassigned
New.CleanUp.ReferenceOTU2189	0	1	1	0.242536	1	Unassigned
New.CleanUp.ReferenceOTU2194	1	0	2	0.149071	1	Unassigned
New.CleanUp.ReferenceOTU22	1	0	2	0	1	k__Fungi; p__Ascomycota; c__Sordariomycetes; o__Phyllachorales; f__Phyllachoraceae; g__Colletotrichum
New.CleanUp.ReferenceOTU2201	0	1	1	0.242536	1	k__Fungi; p__unidentified; c__unidentified; o__unidentified; f__unidentified; g__unidentified
New.CleanUp.ReferenceOTU2205	1	0	2	0.242536	1	k__Fungi; p__Ascomycota; c__Sordariomycetes; o__Sordariales; f__Chaetomiaceae; g__Chaetomium; s__Chaetomium_globosum
New.CleanUp.ReferenceOTU221	0	1	1	0	1	k__Fungi; p__Ascomycota
New.CleanUp.ReferenceOTU2211	0	1	1	0	1	Unassigned
New.CleanUp.ReferenceOTU2213	1	0	2	0	1	Unassigned
New.CleanUp.ReferenceOTU2215	1	0	2	0.242536	1	Unassigned
New.CleanUp.ReferenceOTU2217	0	1	1	0	1	Unassigned
New.CleanUp.ReferenceOTU222	1	0	2	0	1	Unassigned
New.CleanUp.ReferenceOTU2222	0	1	1	0	1	Unassigned
New.CleanUp.ReferenceOTU2227	1	0	2	0.242536	1	Unassigned
New.CleanUp.ReferenceOTU2228	0	1	1	0	1	Unassigned
New.CleanUp.ReferenceOTU2230	1	0	2	0.242536	1	Unassigned
New.CleanUp.ReferenceOTU2237	0	1	1	0.242536	1	Unassigned
New.CleanUp.ReferenceOTU2241	0	1	1	0	1	Unassigned
New.CleanUp.ReferenceOTU2244	1	0	2	0	1	Unassigned
New.CleanUp.ReferenceOTU2249	0	1	1	0.242536	1	Unassigned
New.CleanUp.ReferenceOTU2251	1	0	2	0.242536	1	k__Fungi; p__unidentified; c__unidentified; o__unidentified; f__unidentified; g__unidentified; s__unculturedfungus
New.CleanUp.ReferenceOTU2258	0	1	1	0	1	Unassigned
New.CleanUp.ReferenceOTU2261	1	0	2	0.242536	1	Unassigned
New.CleanUp.ReferenceOTU2264	1	0	2	0.242536	1	k__Fungi; p__unidentified; c__unidentified; o__unidentified; f__unidentified; g__unidentified; s__unculturedfungus
New.CleanUp.ReferenceOTU2265	0	1	1	0.242536	1	Unassigned
New.CleanUp.ReferenceOTU227	0	1	1	0	1	Unassigned
New.CleanUp.ReferenceOTU2274	1	0	2	0.149071	1	k__Fungi; p__unidentified; c__unidentified; o__unidentified; f__unidentified; g__unidentified; s__unculturedsoil_fungus
New.CleanUp.ReferenceOTU2275	0	1	1	0.242536	1	Unassigned
New.CleanUp.ReferenceOTU2276	1	0	2	0	1	k__Fungi; p__Ascomycota
New.CleanUp.ReferenceOTU228	1	0	2	0.242536	1	Unassigned
New.CleanUp.ReferenceOTU2282	0	1	1	0	1	Unassigned
New.CleanUp.ReferenceOTU2285	0	1	1	0.242536	1	Unassigned
New.CleanUp.ReferenceOTU2289	0	1	1	0.242536	1	k__Fungi; p__Ascomycota; c__Dothideomycetes; o__Pleosporales; f__Phaeosphaeriaceae; g__Ophiosphaerella; s__Ophiosphaerella_agrostis
New.CleanUp.ReferenceOTU2291	1	0	2	0.242536	1	Unassigned
New.CleanUp.ReferenceOTU2293	1	0	2	0.242536	1	k__Fungi; p__unidentified; c__unidentified; o__unidentified; f__unidentified; g__unidentified; s__unculturedfungus
New.CleanUp.ReferenceOTU2295	0	1	1	0.242536	1	k__Fungi; p__unidentified; c__unidentified; o__unidentified; f__unidentified; g__unidentified; s__unculturedfungus
New.CleanUp.ReferenceOTU2297	0	1	1	0	1	k__Fungi; p__Ascomycota; c__unidentified; o__unidentified; f__unidentified; g__unidentified; s__unculturedAscomycota
New.CleanUp.ReferenceOTU2299	0	1	1	0	1	k__Fungi; p__Ascomycota
New.CleanUp.ReferenceOTU2302	1	0	2	0	1	Unassigned
New.CleanUp.ReferenceOTU2306	0	1	1	0.242536	1	Unassigned
New.CleanUp.ReferenceOTU2307	0	1	1	0.242536	1	k__Fungi; p__Ascomycota
New.CleanUp.ReferenceOTU2308	0	1	1	0.242536	1	k__Fungi; p__Ascomycota
New.CleanUp.ReferenceOTU231	0	1	1	0.242536	1	Unassigned
New.CleanUp.ReferenceOTU2310	1	0	2	0	1	Unassigned
New.CleanUp.ReferenceOTU2311	0	1	1	0.242536	1	Unassigned
New.CleanUp.ReferenceOTU2317	1	0	2	0.149071	1	k__Fungi; p__unidentified; c__unidentified; o__unidentified; f__unidentified; g__unidentified; s__unculturedfungus
New.CleanUp.ReferenceOTU2321	0	1	1	0.242536	1	Unassigned
New.CleanUp.ReferenceOTU2323	1	0	2	0	1	k__Fungi; p__Basidiomycota
New.CleanUp.ReferenceOTU2326	0	1	1	0	1	Unassigned
New.CleanUp.ReferenceOTU233	1	0	2	0.242536	1	k__Fungi; p__unidentified; c__unidentified; o__unidentified; f__unidentified; g__unidentified; s__unculturedfungus
New.CleanUp.ReferenceOTU2336	0	1	1	0.242536	1	Unassigned
New.CleanUp.ReferenceOTU2337	0	1	1	0.149071	1	Unassigned
New.CleanUp.ReferenceOTU2338	1	0	2	0.149071	1	Unassigned
New.CleanUp.ReferenceOTU2353	0	1	1	0.242536	1	Unassigned
New.CleanUp.ReferenceOTU2355	1	0	2	0.124035	1	Unassigned
New.CleanUp.ReferenceOTU2356	1	0	2	0	1	k__Fungi; p__Ascomycota; c__Sordariomycetes
New.CleanUp.ReferenceOTU2360	0	1	1	0	1	k__Fungi; p__unidentified; c__unidentified; o__unidentified; f__unidentified; g__unidentified; s__unculturedfungus
New.CleanUp.ReferenceOTU2361	0	1	1	0.149071	1	k__Fungi; p__unidentified; c__unidentified; o__unidentified; f__unidentified; g__unidentified; s__unculturedsoil_fungus
New.CleanUp.ReferenceOTU237	1	0	2	0.149071	1	k__Fungi; p__unidentified; c__unidentified; o__unidentified; f__unidentified; g__unidentified; s__unculturedsoil_fungus
New.CleanUp.ReferenceOTU2371	1	0	2	0.149071	1	Unassigned
New.CleanUp.ReferenceOTU2372	0	1	1	0	1	Unassigned
New.CleanUp.ReferenceOTU2382	1	0	2	0.124035	1	Unassigned
New.CleanUp.ReferenceOTU2389	0	1	1	0	1	Unassigned
New.CleanUp.ReferenceOTU2394	0	1	1	0.242536	1	k__Fungi; p__Basidiomycota; c__Agaricomycetes; o__Corticiales; f__Corticiaceae; g__Rhizoctonia
New.CleanUp.ReferenceOTU2395	1	0	2	0.149071	1	k__Fungi; p__unidentified; c__unidentified; o__unidentified; f__unidentified; g__unidentified; s__unculturedfungus
New.CleanUp.ReferenceOTU24	0	1	1	0.242536	1	Unassigned
New.CleanUp.ReferenceOTU2403	0	1	1	0.242536	1	Unassigned
New.CleanUp.ReferenceOTU2405	1	0	2	0.242536	1	k__Fungi; p__unidentified; c__unidentified; o__unidentified; f__unidentified; g__unidentified; s__unculturedfungus
New.CleanUp.ReferenceOTU2406	0	1	1	0	1	k__Fungi; p__unidentified; c__unidentified; o__unidentified; f__unidentified; g__unidentified; s__unculturedfungus
New.CleanUp.ReferenceOTU2409	0	1	1	0	1	k__Fungi; p__unidentified; c__unidentified; o__unidentified; f__unidentified; g__unidentified; s__unculturedfungus
New.CleanUp.ReferenceOTU2410	1	0	2	0.242536	1	Unassigned
New.CleanUp.ReferenceOTU2412	0	1	1	0.242536	1	k__Fungi
New.CleanUp.ReferenceOTU2425	0	1	1	0	1	Unassigned
New.CleanUp.ReferenceOTU2442	1	0	2	0.242536	1	Unassigned
New.CleanUp.ReferenceOTU2443	1	0	2	0.149071	1	k__Fungi; p__unidentified; c__unidentified; o__unidentified; f__unidentified; g__unidentified; s__unculturedfungus
New.CleanUp.ReferenceOTU2445	1	0	2	0	1	k__Fungi; p__unidentified; c__unidentified; o__unidentified; f__unidentified; g__unidentified; s__unculturedsoil_fungus
New.CleanUp.ReferenceOTU2447	0	1	1	0	1	Unassigned
New.CleanUp.ReferenceOTU2451	0	1	1	0.242536	1	Unassigned
New.CleanUp.ReferenceOTU2453	0	1	1	0.242536	1	Unassigned
New.CleanUp.ReferenceOTU246	1	0	2	0.242536	1	Unassigned
New.CleanUp.ReferenceOTU2462	1	0	2	0.242536	1	k__Fungi; p__unidentified; c__unidentified; o__unidentified; f__unidentified; g__unidentified; s__unculturedfungus
New.CleanUp.ReferenceOTU2465	0	1	1	0.242536	1	Unassigned
New.CleanUp.ReferenceOTU2472	1	0	2	0	1	k__Fungi; p__unidentified; c__unidentified; o__unidentified; f__unidentified; g__unidentified; s__unculturedfungus
New.CleanUp.ReferenceOTU2473	1	0	2	0.242536	1	k__Fungi; p__unidentified; c__unidentified; o__unidentified; f__unidentified; g__unidentified; s__unculturedsoil_fungus
New.CleanUp.ReferenceOTU2477	1	0	2	0	1	Unassigned
New.CleanUp.ReferenceOTU2484	1	0	2	0	1	Unassigned
New.CleanUp.ReferenceOTU2489	1	0	2	0.242536	1	Unassigned
New.CleanUp.ReferenceOTU249	0	1	1	0	1	Unassigned
New.CleanUp.ReferenceOTU2490	0	1	1	0	1	Unassigned
New.CleanUp.ReferenceOTU2494	1	0	2	0.149071	1	k__Fungi; p__unidentified; c__unidentified; o__unidentified; f__unidentified; g__unidentified; s__unculturedsoil_fungus
New.CleanUp.ReferenceOTU2502	1	0	2	0.242536	1	k__Fungi; p__Ascomycota; c__Sordariomycetes; o__Incertae_sedis; f__Glomerellaceae; g__Glomerella; s__Glomerella_acutata
New.CleanUp.ReferenceOTU2508	1	0	2	0	1	Unassigned
New.CleanUp.ReferenceOTU2514	0	1	1	0.242536	1	k__Fungi; p__unidentified; c__unidentified; o__unidentified; f__unidentified; g__unidentified
New.CleanUp.ReferenceOTU2516	0	1	1	0	1	k__Fungi; p__unidentified; c__unidentified; o__unidentified; f__unidentified; g__unidentified
New.CleanUp.ReferenceOTU2518	0	1	1	0	1	k__Fungi; p__Ascomycota; c__Dothideomycetes; o__Pleosporales; f__Pleosporaceae; g__Alternaria
New.CleanUp.ReferenceOTU2519	0	1	1	0	1	k__Fungi; p__unidentified; c__unidentified; o__unidentified; f__unidentified; g__unidentified; s__unculturedsoil_fungus
New.CleanUp.ReferenceOTU2523	0	1	1	0.242536	1	k__Fungi; p__unidentified; c__unidentified; o__unidentified; f__unidentified; g__unidentified; s__unculturedfungus
New.CleanUp.ReferenceOTU2529	0	1	1	0.242536	1	k__Fungi; p__unidentified; c__unidentified; o__unidentified; f__unidentified; g__unidentified; s__unculturedfungus
New.CleanUp.ReferenceOTU2535	0	1	1	0.242536	1	Unassigned
New.CleanUp.ReferenceOTU2548	1	0	2	0.242536	1	Unassigned
New.CleanUp.ReferenceOTU2552	1	0	2	0.242536	1	k__Fungi; p__unidentified; c__unidentified; o__unidentified; f__unidentified; g__unidentified; s__unculturedfungus
New.CleanUp.ReferenceOTU2557	1	0	2	0.242536	1	Unassigned
New.CleanUp.ReferenceOTU256	1	0	2	0.242536	1	Unassigned
New.CleanUp.ReferenceOTU2564	1	0	2	0.242536	1	Unassigned
New.CleanUp.ReferenceOTU2566	0	1	1	0	1	Unassigned
New.CleanUp.ReferenceOTU2567	1	0	2	0.124035	1	k__Fungi; p__unidentified; c__unidentified; o__unidentified; f__unidentified; g__unidentified; s__unculturedfungus
New.CleanUp.ReferenceOTU2568	1	0	2	0.242536	1	k__Fungi; p__unidentified; c__unidentified; o__unidentified; f__unidentified; g__unidentified
New.CleanUp.ReferenceOTU257	1	0	2	0.149071	1	Unassigned
New.CleanUp.ReferenceOTU2570	0	1	1	0.242536	1	k__Fungi; p__unidentified; c__unidentified; o__unidentified; f__unidentified; g__unidentified; s__unculturedfungus
New.CleanUp.ReferenceOTU2573	1	0	2	0	1	Unassigned
New.CleanUp.ReferenceOTU2578	0	1	1	0	1	Unassigned
New.CleanUp.ReferenceOTU2579	1	0	2	0	1	k__Fungi; p__unidentified; c__unidentified; o__unidentified; f__unidentified; g__unidentified; s__unculturedfungus
New.CleanUp.ReferenceOTU2592	0	1	1	0.149071	1	Unassigned
New.CleanUp.ReferenceOTU2593	1	0	2	0.242536	1	k__Fungi; p__unidentified; c__unidentified; o__unidentified; f__unidentified; g__unidentified; s__unculturedsoil_fungus
New.CleanUp.ReferenceOTU2597	0	1	1	0.242536	1	k__Fungi; p__unidentified; c__unidentified; o__unidentified; f__unidentified; g__unidentified
New.CleanUp.ReferenceOTU2598	1	0	2	0.242536	1	k__Fungi; p__unidentified; c__unidentified; o__unidentified; f__unidentified; g__unidentified; s__unculturedfungus
New.CleanUp.ReferenceOTU2599	1	0	2	0.149071	1	k__Fungi; p__unidentified; c__unidentified; o__unidentified; f__unidentified; g__unidentified
New.CleanUp.ReferenceOTU2601	1	0	2	0.242536	1	Unassigned
New.CleanUp.ReferenceOTU2604	1	0	2	0.242536	1	Unassigned
New.CleanUp.ReferenceOTU2607	0	1	1	0	1	k__Fungi; p__unidentified; c__unidentified; o__unidentified; f__unidentified; g__unidentified; s__unculturedfungus
New.CleanUp.ReferenceOTU2616	1	0	2	0.242536	1	Unassigned
New.CleanUp.ReferenceOTU2617	0	1	1	0.242536	1	Unassigned
New.CleanUp.ReferenceOTU2618	1	0	2	0.242536	1	k__Fungi; p__Ascomycota
New.CleanUp.ReferenceOTU2624	0	1	1	0	1	k__Fungi; p__unidentified; c__unidentified; o__unidentified; f__unidentified; g__unidentified; s__unculturedfungus
New.CleanUp.ReferenceOTU2628	1	0	2	0.242536	1	Unassigned
New.CleanUp.ReferenceOTU2629	0	1	1	0.242536	1	Unassigned
New.CleanUp.ReferenceOTU263	0	1	1	0.242536	1	Unassigned
New.CleanUp.ReferenceOTU2631	0	1	1	0.242536	1	Unassigned
New.CleanUp.ReferenceOTU2632	1	0	2	0.149071	1	Unassigned
New.CleanUp.ReferenceOTU2633	1	0	2	0	1	Unassigned
New.CleanUp.ReferenceOTU2636	0	1	1	0.242536	1	k__Fungi; p__Ascomycota; c__Sordariomycetes; o__Incertae_sedis; f__Plectosphaerellaceae; g__Plectosphaerella
New.CleanUp.ReferenceOTU2639	0	1	1	0.242536	1	Unassigned
New.CleanUp.ReferenceOTU2646	0	1	1	0.242536	1	Unassigned
New.CleanUp.ReferenceOTU2647	1	0	2	0.242536	1	Unassigned
New.CleanUp.ReferenceOTU2650	1	0	2	0.149071	1	Unassigned
New.CleanUp.ReferenceOTU2656	1	0	2	0.242536	1	k__Fungi; p__unidentified; c__unidentified; o__unidentified; f__unidentified; g__unidentified; s__unculturedsoil_fungus
New.CleanUp.ReferenceOTU266	1	0	2	0.149071	1	Unassigned
New.CleanUp.ReferenceOTU2660	1	0	2	0.242536	1	Unassigned
New.CleanUp.ReferenceOTU2661	1	0	2	0	1	Unassigned
New.CleanUp.ReferenceOTU2666	0	1	1	0.242536	1	Unassigned
New.CleanUp.ReferenceOTU2669	1	0	2	0	1	Unassigned
New.CleanUp.ReferenceOTU2670	0	1	1	0.242536	1	Unassigned
New.CleanUp.ReferenceOTU2673	1	0	2	0	1	Unassigned
New.CleanUp.ReferenceOTU268	0	1	1	0.242536	1	k__Fungi; p__Ascomycota; c__Dothideomycetes; o__Pleosporales; f__Phaeosphaeriaceae; g__Ophiosphaerella; s__Ophiosphaerella_agrostis
New.CleanUp.ReferenceOTU2687	0	1	1	0.242536	1	Unassigned
New.CleanUp.ReferenceOTU2690	0	1	1	0.242536	1	Unassigned
New.CleanUp.ReferenceOTU2691	1	0	2	0	1	Unassigned
New.CleanUp.ReferenceOTU2698	1	0	2	0	1	k__Fungi; p__unidentified; c__unidentified; o__unidentified; f__unidentified; g__unidentified; s__unculturedfungus
New.CleanUp.ReferenceOTU2701	1	0	2	0.242536	1	k__Fungi; p__Ascomycota; c__unidentified; o__unidentified; f__unidentified; g__unidentified; s__unculturedAscomycota
New.CleanUp.ReferenceOTU2705	0	1	1	0	1	Unassigned
New.CleanUp.ReferenceOTU2707	0	1	1	0	1	Unassigned
New.CleanUp.ReferenceOTU2711	1	0	2	0.242536	1	Unassigned
New.CleanUp.ReferenceOTU2727	1	0	2	0.124035	1	Unassigned
New.CleanUp.ReferenceOTU2728	0	1	1	0.242536	1	Unassigned
New.CleanUp.ReferenceOTU2731	1	0	2	0.149071	1	Unassigned
New.CleanUp.ReferenceOTU2734	0	1	1	0.242536	1	Unassigned
New.CleanUp.ReferenceOTU2737	0	1	1	0.149071	1	Unassigned
New.CleanUp.ReferenceOTU2738	1	0	2	0.242536	1	Unassigned
New.CleanUp.ReferenceOTU2748	1	0	2	0	1	k__Fungi; p__unidentified; c__unidentified; o__unidentified; f__unidentified; g__unidentified; s__unculturedfungus
New.CleanUp.ReferenceOTU2753	0	1	1	0	1	Unassigned
New.CleanUp.ReferenceOTU2754	0	1	1	0.242536	1	Unassigned
New.CleanUp.ReferenceOTU2758	1	0	2	0.149071	1	Unassigned
New.CleanUp.ReferenceOTU2759	1	0	2	0.149071	1	k__Fungi; p__Ascomycota; c__Dothideomycetes; o__Pleosporales; f__Pleosporaceae; g__Alternaria; s__Alternaria_zinniae
New.CleanUp.ReferenceOTU2762	1	0	2	0	1	Unassigned
New.CleanUp.ReferenceOTU2765	1	0	2	0.242536	1	k__Fungi; p__unidentified; c__unidentified; o__unidentified; f__unidentified; g__unidentified; s__unculturedfungus
New.CleanUp.ReferenceOTU2769	0	1	1	0	1	Unassigned
New.CleanUp.ReferenceOTU277	1	0	2	0.242536	1	k__Fungi; p__unidentified; c__unidentified; o__unidentified; f__unidentified; g__unidentified; s__unculturedfungus
New.CleanUp.ReferenceOTU2773	0	1	1	0	1	k__Fungi; p__unidentified; c__unidentified; o__unidentified; f__unidentified; g__unidentified; s__unculturedfungus
New.CleanUp.ReferenceOTU2774	0	1	1	0	1	Unassigned
New.CleanUp.ReferenceOTU2782	0	1	1	0.242536	1	Unassigned
New.CleanUp.ReferenceOTU2783	1	0	2	0.242536	1	Unassigned
New.CleanUp.ReferenceOTU2794	1	0	2	0.113961	1	k__Fungi; p__unidentified; c__unidentified; o__unidentified; f__unidentified; g__unidentified
New.CleanUp.ReferenceOTU2799	0	1	1	0	1	Unassigned
New.CleanUp.ReferenceOTU28	0	1	1	0.242536	1	Unassigned
New.CleanUp.ReferenceOTU2803	1	0	2	0.242536	1	Unassigned
New.CleanUp.ReferenceOTU2807	1	0	2	0	1	k__Fungi; p__unidentified; c__unidentified; o__unidentified; f__unidentified; g__unidentified; s__unculturedfungus
New.CleanUp.ReferenceOTU2808	0	1	1	0.242536	1	Unassigned
New.CleanUp.ReferenceOTU2809	0	1	1	0.124035	1	k__Fungi; p__unidentified; c__unidentified; o__unidentified; f__unidentified; g__unidentified; s__unculturedfungus
New.CleanUp.ReferenceOTU2819	0	1	1	0	1	Unassigned
New.CleanUp.ReferenceOTU2820	1	0	2	0.149071	1	k__Fungi; p__Ascomycota; c__Sordariomycetes; o__Hypocreales; f__Nectriaceae; g__Fusarium
New.CleanUp.ReferenceOTU2821	0	1	1	0.242536	1	Unassigned
New.CleanUp.ReferenceOTU2823	1	0	2	0.242536	1	Unassigned
New.CleanUp.ReferenceOTU2825	1	0	2	0	1	k__Fungi; p__unidentified; c__unidentified; o__unidentified; f__unidentified; g__unidentified; s__unculturedfungus
New.CleanUp.ReferenceOTU2826	1	0	2	0	1	Unassigned
New.CleanUp.ReferenceOTU2828	0	1	1	0.242536	1	k__Fungi; p__unidentified; c__unidentified; o__unidentified; f__unidentified; g__unidentified
New.CleanUp.ReferenceOTU2829	1	0	2	0	1	Unassigned
New.CleanUp.ReferenceOTU283	1	0	2	0.242536	1	Unassigned
New.CleanUp.ReferenceOTU2835	1	0	2	0	1	Unassigned
New.CleanUp.ReferenceOTU2839	0	1	1	0.242536	1	Unassigned
New.CleanUp.ReferenceOTU2844	1	0	2	0	1	Unassigned
New.CleanUp.ReferenceOTU285	0	1	1	0.242536	1	Unassigned
New.CleanUp.ReferenceOTU2850	1	0	2	0.242536	1	k__Fungi; p__unidentified; c__unidentified; o__unidentified; f__unidentified; g__unidentified; s__unculturedfungus
New.CleanUp.ReferenceOTU2853	1	0	2	0	1	Unassigned
New.CleanUp.ReferenceOTU2855	1	0	2	0.149071	1	Unassigned
New.CleanUp.ReferenceOTU2861	1	0	2	0.242536	1	Unassigned
New.CleanUp.ReferenceOTU2864	1	0	2	0	1	Unassigned
New.CleanUp.ReferenceOTU2865	1	0	2	0	1	Unassigned
New.CleanUp.ReferenceOTU2872	1	0	2	0.124035	1	k__Fungi; p__unidentified; c__unidentified; o__unidentified; f__unidentified; g__unidentified; s__unculturedfungus
New.CleanUp.ReferenceOTU2875	0	1	1	0.242536	1	Unassigned
New.CleanUp.ReferenceOTU2876	1	0	2	0.149071	1	Unassigned
New.CleanUp.ReferenceOTU2881	0	1	1	0.242536	1	Unassigned
New.CleanUp.ReferenceOTU2883	0	1	1	0	1	Unassigned
New.CleanUp.ReferenceOTU2888	0	1	1	0	1	k__Fungi; p__unidentified; c__unidentified; o__unidentified; f__unidentified; g__unidentified; s__unculturedsoil_fungus
New.CleanUp.ReferenceOTU2895	1	0	2	0.242536	1	Unassigned
New.CleanUp.ReferenceOTU2896	0	1	1	0	1	Unassigned
New.CleanUp.ReferenceOTU2900	1	0	2	0.242536	1	Unassigned
New.CleanUp.ReferenceOTU2902	1	0	2	0.242536	1	Unassigned
New.CleanUp.ReferenceOTU2904	1	0	2	0.242536	1	Unassigned
New.CleanUp.ReferenceOTU291	1	0	2	0.242536	1	k__Fungi
New.CleanUp.ReferenceOTU2914	0	1	1	0.242536	1	Unassigned
New.CleanUp.ReferenceOTU2915	1	0	2	0.242536	1	k__Fungi; p__Ascomycota; c__unidentified; o__unidentified; f__unidentified; g__unidentified; s__unculturedAscomycota
New.CleanUp.ReferenceOTU2916	1	0	2	0	1	Unassigned
New.CleanUp.ReferenceOTU2920	0	1	1	0.242536	1	Unassigned
New.CleanUp.ReferenceOTU2924	1	0	2	0.149071	1	k__Fungi; p__Basidiomycota; c__Agaricomycetes; o__Cantharellales; f__Ceratobasidiaceae; g__Thanatephorus; s__Thanatephorus_cucumeris
New.CleanUp.ReferenceOTU2925	0	1	1	0.242536	1	k__Fungi; p__unidentified; c__unidentified; o__unidentified; f__unidentified; g__unidentified; s__unculturedfungus
New.CleanUp.ReferenceOTU2928	0	1	1	0.242536	1	k__Fungi; p__unidentified; c__unidentified; o__unidentified; f__unidentified; g__unidentified; s__unculturedfungus
New.CleanUp.ReferenceOTU2932	1	0	2	0	1	k__Fungi; p__unidentified; c__unidentified; o__unidentified; f__unidentified; g__unidentified; s__unculturedsoil_fungus
New.CleanUp.ReferenceOTU2936	1	0	2	0.242536	1	k__Fungi; p__Ascomycota
New.CleanUp.ReferenceOTU2939	0	1	1	0.242536	1	Unassigned
New.CleanUp.ReferenceOTU294	0	1	1	0.242536	1	Unassigned
New.CleanUp.ReferenceOTU2940	1	0	2	0.149071	1	k__Fungi; p__unidentified; c__unidentified; o__unidentified; f__unidentified; g__unidentified; s__unculturedfungus
New.CleanUp.ReferenceOTU2941	0	1	1	0	1	Unassigned
New.CleanUp.ReferenceOTU2958	0	1	1	0.149071	1	k__Fungi; p__unidentified; c__unidentified; o__unidentified; f__unidentified; g__unidentified; s__unculturedfungus
New.CleanUp.ReferenceOTU296	1	0	2	0.149071	1	Unassigned
New.CleanUp.ReferenceOTU2960	1	0	2	0.149071	1	k__Fungi; p__Ascomycota; c__unidentified; o__unidentified; f__unidentified; g__unidentified; s__unculturedAscomycota
New.CleanUp.ReferenceOTU2963	1	0	2	0.242536	1	Unassigned
New.CleanUp.ReferenceOTU2964	0	1	1	0	1	Unassigned
New.CleanUp.ReferenceOTU297	0	1	1	0	1	Unassigned
New.CleanUp.ReferenceOTU2971	1	0	2	0.124035	1	Unassigned
New.CleanUp.ReferenceOTU2972	1	0	2	0.242536	1	Unassigned
New.CleanUp.ReferenceOTU300	1	0	2	0.242536	1	Unassigned
New.CleanUp.ReferenceOTU305	1	0	2	0.149071	1	Unassigned
New.CleanUp.ReferenceOTU306	0	1	1	0.242536	1	k__Fungi; p__unidentified; c__unidentified; o__unidentified; f__unidentified; g__unidentified; s__unculturedfungus
New.CleanUp.ReferenceOTU307	1	0	2	0.242536	1	Unassigned
New.CleanUp.ReferenceOTU312	0	1	1	0.242536	1	Unassigned
New.CleanUp.ReferenceOTU320	1	0	2	0.242536	1	Unassigned
New.CleanUp.ReferenceOTU323	1	0	2	0.242536	1	k__Fungi; p__unidentified; c__unidentified; o__unidentified; f__unidentified; g__unidentified; s__unculturedsoil_fungus
New.CleanUp.ReferenceOTU327	1	0	2	0.242536	1	Unassigned
New.CleanUp.ReferenceOTU330	1	0	2	0.242536	1	Unassigned
New.CleanUp.ReferenceOTU337	1	0	2	0.149071	1	Unassigned
New.CleanUp.ReferenceOTU341	1	0	2	0.242536	1	Unassigned
New.CleanUp.ReferenceOTU343	1	0	2	0	1	Unassigned
New.CleanUp.ReferenceOTU346	1	0	2	0.242536	1	k__Fungi; p__unidentified; c__unidentified; o__unidentified; f__unidentified; g__unidentified; s__unculturedsoil_fungus
New.CleanUp.ReferenceOTU347	1	0	2	0.242536	1	Unassigned
New.CleanUp.ReferenceOTU349	1	0	2	0.242536	1	k__Fungi; p__unidentified; c__unidentified; o__unidentified; f__unidentified; g__unidentified; s__unculturedsoil_fungus
New.CleanUp.ReferenceOTU351	1	0	2	0.242536	1	Unassigned
New.CleanUp.ReferenceOTU355	1	0	2	0.149071	1	k__Fungi; p__unidentified; c__unidentified; o__unidentified; f__unidentified; g__unidentified; s__unculturedfungus
New.CleanUp.ReferenceOTU357	1	0	2	0.149071	1	Unassigned
New.CleanUp.ReferenceOTU364	1	0	2	0.242536	1	Unassigned
New.CleanUp.ReferenceOTU367	0	1	1	0.242536	1	k__Fungi; p__unidentified; c__unidentified; o__unidentified; f__unidentified; g__unidentified; s__unculturedfungus
New.CleanUp.ReferenceOTU369	1	0	2	0	1	Unassigned
New.CleanUp.ReferenceOTU37	1	0	2	0.242536	1	k__Fungi
New.CleanUp.ReferenceOTU376	1	0	2	0.149071	1	Unassigned
New.CleanUp.ReferenceOTU380	1	0	2	0.242536	1	k__Fungi; p__unidentified; c__unidentified; o__unidentified; f__unidentified; g__unidentified
New.CleanUp.ReferenceOTU386	0	1	1	0	1	Unassigned
New.CleanUp.ReferenceOTU39	1	0	2	0.242536	1	Unassigned
New.CleanUp.ReferenceOTU394	1	0	2	0.242536	1	Unassigned
New.CleanUp.ReferenceOTU4	0	1	1	0.242536	1	Unassigned
New.CleanUp.ReferenceOTU40	1	0	2	0.242536	1	k__Fungi; p__unidentified; c__unidentified; o__unidentified; f__unidentified; g__unidentified; s__unculturedfungus
New.CleanUp.ReferenceOTU402	0	1	1	0	1	Unassigned
New.CleanUp.ReferenceOTU405	0	1	1	0.242536	1	k__Fungi; p__Basidiomycota; c__Agaricomycetes; o__Corticiales; f__Corticiaceae; g__Rhizoctonia
New.CleanUp.ReferenceOTU407	0	1	1	0	1	Unassigned
New.CleanUp.ReferenceOTU42	0	1	1	0	1	Unassigned
New.CleanUp.ReferenceOTU424	0	1	1	0.242536	1	Unassigned
New.CleanUp.ReferenceOTU425	1	0	2	0.242536	1	k__Fungi; p__unidentified; c__unidentified; o__unidentified; f__unidentified; g__unidentified; s__unculturedsoil_fungus
New.CleanUp.ReferenceOTU429	1	0	2	0.149071	1	Unassigned
New.CleanUp.ReferenceOTU438	1	0	2	0	1	Unassigned
New.CleanUp.ReferenceOTU439	0	1	1	0.242536	1	Unassigned
New.CleanUp.ReferenceOTU444	0	1	1	0.242536	1	Unassigned
New.CleanUp.ReferenceOTU447	1	0	2	0.149071	1	k__Fungi; p__Ascomycota; c__unidentified; o__unidentified; f__unidentified; g__unidentified; s__unculturedAscomycota
New.CleanUp.ReferenceOTU450	0	1	1	0.242536	1	k__Fungi; p__Basidiomycota; c__Agaricomycetes; o__Cantharellales; f__Ceratobasidiaceae; g__Ceratobasidium
New.CleanUp.ReferenceOTU452	0	1	1	0.242536	1	Unassigned
New.CleanUp.ReferenceOTU453	1	0	2	0.149071	1	Unassigned
New.CleanUp.ReferenceOTU456	1	0	2	0	1	Unassigned
New.CleanUp.ReferenceOTU458	1	0	2	0.242536	1	k__Fungi; p__Basidiomycota; c__Agaricomycetes; o__Agaricales; f__Lyophyllaceae; g__Ossicaulis; s__Ossicaulis_lignatilis
New.CleanUp.ReferenceOTU46	0	1	1	0.242536	1	k__Fungi; p__unidentified; c__unidentified; o__unidentified; f__unidentified; g__unidentified; s__unculturedsoil_fungus
New.CleanUp.ReferenceOTU466	1	0	2	0	1	Unassigned
New.CleanUp.ReferenceOTU468	0	1	1	0.242536	1	k__Fungi
New.CleanUp.ReferenceOTU469	0	1	1	0.242536	1	Unassigned
New.CleanUp.ReferenceOTU47	0	1	1	0.242536	1	Unassigned
New.CleanUp.ReferenceOTU470	0	1	1	0.242536	1	k__Fungi; p__unidentified; c__unidentified; o__unidentified; f__unidentified; g__unidentified; s__unculturedfungus
New.CleanUp.ReferenceOTU472	0	1	1	0.242536	1	k__Fungi; p__unidentified; c__unidentified; o__unidentified; f__unidentified; g__unidentified; s__unculturedsoil_fungus
New.CleanUp.ReferenceOTU473	1	0	2	0.242536	1	k__Fungi; p__unidentified; c__unidentified; o__unidentified; f__unidentified; g__unidentified; s__unculturedfungus
New.CleanUp.ReferenceOTU476	1	0	2	0.242536	1	Unassigned
New.CleanUp.ReferenceOTU480	0	1	1	0.242536	1	k__Fungi
New.CleanUp.ReferenceOTU484	1	0	2	0	1	k__Fungi; p__unidentified; c__unidentified; o__unidentified; f__unidentified; g__unidentified; s__unculturedfungus
New.CleanUp.ReferenceOTU485	1	0	2	0.242536	1	Unassigned
New.CleanUp.ReferenceOTU493	1	0	2	0.149071	1	Unassigned
New.CleanUp.ReferenceOTU494	0	1	1	0.242536	1	Unassigned
New.CleanUp.ReferenceOTU498	0	1	1	0.242536	1	k__Fungi; p__unidentified; c__unidentified; o__unidentified; f__unidentified; g__unidentified; s__unculturedfungus
New.CleanUp.ReferenceOTU5	1	0	2	0.242536	1	k__Fungi; p__unidentified; c__unidentified; o__unidentified; f__unidentified; g__unidentified; s__unculturedfungus
New.CleanUp.ReferenceOTU501	0	1	1	0.149071	1	Unassigned
New.CleanUp.ReferenceOTU503	1	0	2	0	1	Unassigned
New.CleanUp.ReferenceOTU509	1	0	2	0.113961	1	Unassigned
New.CleanUp.ReferenceOTU511	1	0	2	0	1	Unassigned
New.CleanUp.ReferenceOTU512	1	0	2	0.124035	1	Unassigned
New.CleanUp.ReferenceOTU517	1	0	2	0.242536	1	k__Fungi; p__Ascomycota
New.CleanUp.ReferenceOTU519	1	0	2	0.149071	1	Unassigned
New.CleanUp.ReferenceOTU52	1	0	2	0.242536	1	Unassigned
New.CleanUp.ReferenceOTU521	0	1	1	0.242536	1	Unassigned
New.CleanUp.ReferenceOTU522	0	1	1	0.242536	1	k__Fungi; p__unidentified; c__unidentified; o__unidentified; f__unidentified; g__unidentified; s__unculturedfungus
New.CleanUp.ReferenceOTU53	0	1	1	0.149071	1	k__Fungi; p__unidentified; c__unidentified; o__unidentified; f__unidentified; g__unidentified; s__unculturedfungus
New.CleanUp.ReferenceOTU530	0	1	1	0.242536	1	k__Fungi; p__unidentified; c__unidentified; o__unidentified; f__unidentified; g__unidentified; s__unculturedsoil_fungus
New.CleanUp.ReferenceOTU531	1	0	2	0.242536	1	k__Fungi; p__unidentified; c__unidentified; o__unidentified; f__unidentified; g__unidentified; s__unculturedfungus
New.CleanUp.ReferenceOTU539	0	1	1	0.242536	1	Unassigned
New.CleanUp.ReferenceOTU542	1	0	2	0.242536	1	k__Fungi; p__unidentified; c__unidentified; o__unidentified; f__unidentified; g__unidentified; s__unculturedfungus
New.CleanUp.ReferenceOTU550	0	1	1	0.242536	1	k__Fungi; p__unidentified; c__unidentified; o__unidentified; f__unidentified; g__unidentified; s__unculturedfungus
New.CleanUp.ReferenceOTU555	1	0	2	0.124035	1	k__Fungi; p__Ascomycota; c__Dothideomycetes; o__Pleosporales; f__Phaeosphaeriaceae; g__Ophiosphaerella; s__Ophiosphaerella_agrostis
New.CleanUp.ReferenceOTU558	1	0	2	0.149071	1	Unassigned
New.CleanUp.ReferenceOTU560	0	1	1	0	1	k__Fungi; p__Ascomycota; c__Dothideomycetes; o__Incertae_sedis; f__Incertae_sedis; g__Rhizopycnis; s__Rhizopycnis_vagum
New.CleanUp.ReferenceOTU568	1	0	2	0	1	Unassigned
New.CleanUp.ReferenceOTU569	0	1	1	0.242536	1	Unassigned
New.CleanUp.ReferenceOTU57	0	1	1	0.242536	1	k__Fungi; p__unidentified; c__unidentified; o__unidentified; f__unidentified; g__unidentified; s__unculturedfungus
New.CleanUp.ReferenceOTU572	0	1	1	0.242536	1	Unassigned
New.CleanUp.ReferenceOTU574	1	0	2	0.149071	1	k__Fungi; p__unidentified; c__unidentified; o__unidentified; f__unidentified; g__unidentified; s__unculturedsoil_fungus
New.CleanUp.ReferenceOTU577	1	0	2	0.149071	1	Unassigned
New.CleanUp.ReferenceOTU580	1	0	2	0.149071	1	k__Fungi; p__Ascomycota; c__unidentified; o__unidentified; f__unidentified; g__unidentified; s__unculturedAscomycota
New.CleanUp.ReferenceOTU581	0	1	1	0	1	Unassigned
New.CleanUp.ReferenceOTU593	0	1	1	0.242536	1	Unassigned
New.CleanUp.ReferenceOTU597	0	1	1	0.242536	1	k__Fungi; p__unidentified; c__unidentified; o__unidentified; f__unidentified; g__unidentified; s__unculturedfungus
New.CleanUp.ReferenceOTU601	0	1	1	0.242536	1	Unassigned
New.CleanUp.ReferenceOTU606	0	1	1	0.242536	1	k__Fungi; p__Ascomycota; c__Dothideomycetes; o__Pleosporales; f__Phaeosphaeriaceae; g__Ophiosphaerella; s__Ophiosphaerella_agrostis
New.CleanUp.ReferenceOTU611	0	1	1	0.242536	1	Unassigned
New.CleanUp.ReferenceOTU612	1	0	2	0	1	Unassigned
New.CleanUp.ReferenceOTU62	1	0	2	0.242536	1	k__Fungi; p__Ascomycota; c__Saccharomycetes; o__Saccharomycetales; f__Dipodascaceae; g__Galactomyces; s__Galactomyces_geotrichum
New.CleanUp.ReferenceOTU620	1	0	2	0.242536	1	k__Fungi; p__unidentified; c__unidentified; o__unidentified; f__unidentified; g__unidentified
New.CleanUp.ReferenceOTU622	1	0	2	0.242536	1	Unassigned
New.CleanUp.ReferenceOTU623	0	1	1	0.242536	1	k__Fungi; p__unidentified; c__unidentified; o__unidentified; f__unidentified; g__unidentified
New.CleanUp.ReferenceOTU627	0	1	1	0.242536	1	k__Fungi; p__unidentified; c__unidentified; o__unidentified; f__unidentified; g__unidentified
New.CleanUp.ReferenceOTU629	0	1	1	0	1	Unassigned
New.CleanUp.ReferenceOTU630	1	0	2	0.149071	1	k__Fungi; p__Ascomycota; c__Dothideomycetes; o__Pleosporales; f__Phaeosphaeriaceae; g__Ophiosphaerella; s__Ophiosphaerella_agrostis
New.CleanUp.ReferenceOTU631	0	1	1	0.242536	1	Unassigned
New.CleanUp.ReferenceOTU632	0	1	1	0.242536	1	Unassigned
New.CleanUp.ReferenceOTU635	1	0	2	0.242536	1	k__Fungi; p__Ascomycota
New.CleanUp.ReferenceOTU636	1	0	2	0	1	k__Fungi; p__unidentified; c__unidentified; o__unidentified; f__unidentified; g__unidentified; s__unculturedfungus
New.CleanUp.ReferenceOTU638	0	1	1	0.242536	1	k__Fungi; p__Ascomycota; c__unidentified; o__unidentified; f__unidentified; g__unidentified; s__unculturedAscomycota
New.CleanUp.ReferenceOTU639	0	1	1	0	1	k__Fungi; p__Basidiomycota; c__Agaricomycetes; o__Corticiales; f__Corticiaceae; g__Rhizoctonia; s__Rhizoctonia_sp_AG_A
New.CleanUp.ReferenceOTU64	0	1	1	0.242536	1	k__Fungi; p__Basidiomycota; c__Agaricomycetes; o__Cantharellales; f__Ceratobasidiaceae; g__Ceratobasidium
New.CleanUp.ReferenceOTU645	0	1	1	0	1	Unassigned
New.CleanUp.ReferenceOTU646	1	0	2	0.242536	1	Unassigned
New.CleanUp.ReferenceOTU649	0	1	1	0.242536	1	Unassigned
New.CleanUp.ReferenceOTU659	1	0	2	0.242536	1	k__Fungi; p__unidentified; c__unidentified; o__unidentified; f__unidentified; g__unidentified; s__unculturedfungus
New.CleanUp.ReferenceOTU664	1	0	2	0	1	Unassigned
New.CleanUp.ReferenceOTU665	1	0	2	0.242536	1	Unassigned
New.CleanUp.ReferenceOTU666	1	0	2	0	1	Unassigned
New.CleanUp.ReferenceOTU670	1	0	2	0.242536	1	Unassigned
New.CleanUp.ReferenceOTU672	1	0	2	0.242536	1	Unassigned
New.CleanUp.ReferenceOTU674	1	0	2	0.242536	1	k__Fungi; p__unidentified; c__unidentified; o__unidentified; f__unidentified; g__unidentified
New.CleanUp.ReferenceOTU676	0	1	1	0	1	Unassigned
New.CleanUp.ReferenceOTU679	0	1	1	0	1	Unassigned
New.CleanUp.ReferenceOTU684	1	0	2	0.242536	1	Unassigned
New.CleanUp.ReferenceOTU687	0	1	1	0	1	Unassigned
New.CleanUp.ReferenceOTU690	0	1	1	0	1	Unassigned
New.CleanUp.ReferenceOTU696	1	0	2	0.149071	1	Unassigned
New.CleanUp.ReferenceOTU703	0	1	1	0.242536	1	k__Fungi; p__unidentified; c__unidentified; o__unidentified; f__unidentified; g__unidentified; s__unculturedfungus
New.CleanUp.ReferenceOTU705	1	0	2	0.149071	1	Unassigned
New.CleanUp.ReferenceOTU707	1	0	2	0.149071	1	Unassigned
New.CleanUp.ReferenceOTU708	1	0	2	0.149071	1	Unassigned
New.CleanUp.ReferenceOTU72	1	0	2	0.124035	1	Unassigned
New.CleanUp.ReferenceOTU720	0	1	1	0.242536	1	Unassigned
New.CleanUp.ReferenceOTU729	0	1	1	0.242536	1	k__Fungi; p__unidentified; c__unidentified; o__unidentified; f__unidentified; g__unidentified; s__unculturedsoil_fungus
New.CleanUp.ReferenceOTU730	0	1	1	0.242536	1	Unassigned
New.CleanUp.ReferenceOTU732	1	0	2	0.242536	1	Unassigned
New.CleanUp.ReferenceOTU737	0	1	1	0.242536	1	Unassigned
New.CleanUp.ReferenceOTU74	0	1	1	0.242536	1	k__Fungi; p__unidentified; c__unidentified; o__unidentified; f__unidentified; g__unidentified; s__unculturedfungus
New.CleanUp.ReferenceOTU743	1	0	2	0	1	Unassigned
New.CleanUp.ReferenceOTU744	0	1	1	0	1	k__Fungi; p__unidentified; c__unidentified; o__unidentified; f__unidentified; g__unidentified; s__unculturedsoil_fungus
New.CleanUp.ReferenceOTU748	0	1	1	0.242536	1	Unassigned
New.CleanUp.ReferenceOTU750	0	1	1	0.242536	1	k__Fungi; p__Ascomycota; c__Dothideomycetes; o__Pleosporales; f__Arthopyreniaceae; g__unidentified; s__Arthopyreniaceae_sp_GMG_P1
New.CleanUp.ReferenceOTU751	1	0	2	0	1	Unassigned
New.CleanUp.ReferenceOTU752	1	0	2	0	1	Unassigned
New.CleanUp.ReferenceOTU758	0	1	1	0.242536	1	k__Fungi
New.CleanUp.ReferenceOTU760	1	0	2	0.149071	1	Unassigned
New.CleanUp.ReferenceOTU765	1	0	2	0.242536	1	k__Fungi; p__Basidiomycota
New.CleanUp.ReferenceOTU770	1	0	2	0	1	Unassigned
New.CleanUp.ReferenceOTU78	1	0	2	0.242536	1	k__Fungi; p__unidentified; c__unidentified; o__unidentified; f__unidentified; g__unidentified; s__unculturedfungus
New.CleanUp.ReferenceOTU784	1	0	2	0.242536	1	Unassigned
New.CleanUp.ReferenceOTU787	1	0	2	0	1	Unassigned
New.CleanUp.ReferenceOTU798	1	0	2	0.242536	1	Unassigned
New.CleanUp.ReferenceOTU8	0	1	1	0.242536	1	k__Fungi; p__Ascomycota; c__Dothideomycetes; o__Pleosporales
New.CleanUp.ReferenceOTU80	0	1	1	0	1	Unassigned
New.CleanUp.ReferenceOTU802	0	1	1	0.242536	1	k__Fungi; p__unidentified; c__unidentified; o__unidentified; f__unidentified; g__unidentified; s__unculturedfungus
New.CleanUp.ReferenceOTU804	0	1	1	0.149071	1	k__Fungi; p__unidentified; c__unidentified; o__unidentified; f__unidentified; g__unidentified; s__unculturedsoil_fungus
New.CleanUp.ReferenceOTU805	1	0	2	0.242536	1	Unassigned
New.CleanUp.ReferenceOTU808	1	0	2	0.242536	1	k__Fungi; p__unidentified; c__unidentified; o__unidentified; f__unidentified; g__unidentified; s__unculturedfungus
New.CleanUp.ReferenceOTU816	1	0	2	0.149071	1	Unassigned
New.CleanUp.ReferenceOTU818	0	1	1	0	1	Unassigned
New.CleanUp.ReferenceOTU819	1	0	2	0	1	Unassigned
New.CleanUp.ReferenceOTU820	1	0	2	0.149071	1	Unassigned
New.CleanUp.ReferenceOTU823	0	1	1	0	1	Unassigned
New.CleanUp.ReferenceOTU833	1	0	2	0	1	k__Fungi; p__unidentified; c__unidentified; o__unidentified; f__unidentified; g__unidentified; s__unculturedfungus
New.CleanUp.ReferenceOTU834	0	1	1	0	1	k__Fungi; p__unidentified; c__unidentified; o__unidentified; f__unidentified; g__unidentified; s__unculturedsoil_fungus
New.CleanUp.ReferenceOTU837	0	1	1	0.242536	1	Unassigned
New.CleanUp.ReferenceOTU84	1	0	2	0	1	k__Fungi; p__unidentified; c__unidentified; o__unidentified; f__unidentified; g__unidentified; s__unculturedfungus
New.CleanUp.ReferenceOTU840	0	1	1	0.242536	1	Unassigned
New.CleanUp.ReferenceOTU842	0	1	1	0.242536	1	k__Fungi; p__unidentified; c__unidentified; o__unidentified; f__unidentified; g__unidentified; s__unculturedfungus
New.CleanUp.ReferenceOTU844	0	1	1	0	1	Unassigned
New.CleanUp.ReferenceOTU847	1	0	2	0.242536	1	k__Fungi; p__unidentified; c__unidentified; o__unidentified; f__unidentified; g__unidentified; s__unculturedfungus
New.CleanUp.ReferenceOTU848	1	0	2	0	1	Unassigned
New.CleanUp.ReferenceOTU85	0	1	1	0.242536	1	Unassigned
New.CleanUp.ReferenceOTU852	0	1	1	0.242536	1	Unassigned
New.CleanUp.ReferenceOTU86	0	1	1	0.242536	1	Unassigned
New.CleanUp.ReferenceOTU863	1	0	2	0.149071	1	Unassigned
New.CleanUp.ReferenceOTU872	0	1	1	0	1	Unassigned
New.CleanUp.ReferenceOTU877	0	1	1	0.242536	1	Unassigned
New.CleanUp.ReferenceOTU882	1	0	2	0.149071	1	k__Fungi; p__unidentified; c__unidentified; o__unidentified; f__unidentified; g__unidentified; s__unculturedfungus
New.CleanUp.ReferenceOTU899	1	0	2	0.242536	1	k__Fungi; p__unidentified; c__unidentified; o__unidentified; f__unidentified; g__unidentified; s__unculturedfungus
New.CleanUp.ReferenceOTU9	0	1	1	0	1	Unassigned
New.CleanUp.ReferenceOTU905	1	0	2	0.124035	1	k__Fungi; p__unidentified; c__unidentified; o__unidentified; f__unidentified; g__unidentified; s__unculturedfungus
New.CleanUp.ReferenceOTU906	1	0	2	0.149071	1	Unassigned
New.CleanUp.ReferenceOTU907	1	0	2	0	1	k__Fungi; p__Ascomycota; c__Dothideomycetes; o__Capnodiales; f__Mycosphaerellaceae; g__Cladosporium
New.CleanUp.ReferenceOTU908	1	0	2	0.242536	1	k__Fungi; p__unidentified; c__unidentified; o__unidentified; f__unidentified; g__unidentified; s__unculturedfungus
New.CleanUp.ReferenceOTU909	0	1	1	0	1	k__Fungi; p__Ascomycota
New.CleanUp.ReferenceOTU914	1	0	2	0.124035	1	Unassigned
New.CleanUp.ReferenceOTU918	0	1	1	0.242536	1	k__Fungi; p__unidentified; c__unidentified; o__unidentified; f__unidentified; g__unidentified; s__unculturedfungus
New.CleanUp.ReferenceOTU919	0	1	1	0.242536	1	k__Fungi; p__Ascomycota; c__Dothideomycetes; o__Pleosporales; f__Phaeosphaeriaceae; g__Ophiosphaerella; s__Ophiosphaerella_agrostis
New.CleanUp.ReferenceOTU92	0	1	1	0.242536	1	Unassigned
New.CleanUp.ReferenceOTU922	1	0	2	0.242536	1	Unassigned
New.CleanUp.ReferenceOTU925	0	1	1	0	1	k__Fungi; p__unidentified; c__unidentified; o__unidentified; f__unidentified; g__unidentified; s__unculturedsoil_fungus
New.CleanUp.ReferenceOTU93	1	0	2	0	1	k__Fungi
New.CleanUp.ReferenceOTU934	0	1	1	0.242536	1	k__Fungi
New.CleanUp.ReferenceOTU935	0	1	1	0.242536	1	Unassigned
New.CleanUp.ReferenceOTU941	1	0	2	0	1	Unassigned
New.CleanUp.ReferenceOTU947	0	1	1	0	1	k__Fungi; p__Ascomycota; c__unidentified; o__unidentified; f__unidentified; g__unidentified; s__unculturedAscomycota
New.CleanUp.ReferenceOTU950	0	1	1	0	1	Unassigned
New.CleanUp.ReferenceOTU951	1	0	2	0.242536	1	k__Fungi; p__unidentified; c__unidentified; o__unidentified; f__unidentified; g__unidentified; s__unculturedsoil_fungus
New.CleanUp.ReferenceOTU966	1	0	2	0.242536	1	Unassigned
New.CleanUp.ReferenceOTU968	0	1	1	0.242536	1	Unassigned
New.CleanUp.ReferenceOTU973	0	1	1	0.242536	1	Unassigned
New.CleanUp.ReferenceOTU974	0	1	1	0	1	k__Fungi; p__unidentified; c__unidentified; o__unidentified; f__unidentified; g__unidentified
New.CleanUp.ReferenceOTU975	1	0	2	0	1	Unassigned
New.CleanUp.ReferenceOTU976	1	0	2	0.149071	1	k__Fungi; p__unidentified; c__unidentified; o__unidentified; f__unidentified; g__unidentified
New.CleanUp.ReferenceOTU978	0	1	1	0.242536	1	Unassigned
New.CleanUp.ReferenceOTU988	1	0	2	0.242536	1	Unassigned
New.CleanUp.ReferenceOTU99	0	1	1	0.242536	1	k__Fungi; p__Ascomycota; c__Dothideomycetes; o__Pleosporales; f__Incertae_sedis; g__Phoma
New.CleanUp.ReferenceOTU992	1	0	2	0	1	k__Fungi; p__Ascomycota
New.CleanUp.ReferenceOTU993	0	1	1	0.242536	1	Unassigned
New.CleanUp.ReferenceOTU995	1	0	2	0.149071	1	Unassigned
New.CleanUp.ReferenceOTU996	1	0	2	0	1	Unassigned
New.CleanUp.ReferenceOTU998	1	0	2	0.149071	1	Unassigned
New.CleanUp.ReferenceOTU999	1	0	2	0.242536	1	Unassigned
New.ReferenceOTU0	1	0	2	0.242536	1	Unassigned
New.ReferenceOTU12	1	0	2	0.124035	1	Unassigned
New.ReferenceOTU13	1	0	2	0.113961	1	Unassigned
New.ReferenceOTU15	0	1	1	0.242536	1	k__Fungi; p__unidentified; c__unidentified; o__unidentified; f__unidentified; g__unidentified; s__unculturedsoil_fungus
New.ReferenceOTU18	1	0	2	0.242536	1	k__Fungi; p__unidentified; c__unidentified; o__unidentified; f__unidentified; g__unidentified
New.ReferenceOTU19	1	0	2	0.124035	1	Unassigned
New.ReferenceOTU2	1	0	2	0.242536	1	Unassigned
New.ReferenceOTU20	1	0	2	0	1	Unassigned
New.ReferenceOTU22	1	0	2	0.242536	1	k__Fungi; p__Ascomycota; c__unidentified; o__unidentified; f__unidentified; g__unidentified; s__unculturedAscomycota
New.ReferenceOTU24	1	0	2	0.242536	1	Unassigned
New.ReferenceOTU25	0	1	1	0.242536	1	Unassigned
New.ReferenceOTU26	0	1	1	0	1	k__Fungi; p__Ascomycota; c__Sordariomycetes; o__Phyllachorales; f__Phyllachoraceae; g__Colletotrichum
New.ReferenceOTU28	1	0	2	0.242536	1	Unassigned
New.ReferenceOTU3	1	0	2	0.111111	1	k__Fungi; p__Ascomycota; c__Sordariomycetes
New.ReferenceOTU30	0	1	1	0	1	k__Fungi; p__Ascomycota; c__Sordariomycetes; o__Phyllachorales; f__Phyllachoraceae; g__Colletotrichum
New.ReferenceOTU34	0	1	1	0.242536	1	k__Fungi; p__unidentified; c__unidentified; o__unidentified; f__unidentified; g__unidentified; s__unculturedfungus
New.ReferenceOTU37	1	0	2	0.124035	1	k__Fungi; p__unidentified; c__unidentified; o__unidentified; f__unidentified; g__unidentified; s__unculturedsoil_fungus
New.ReferenceOTU38	1	0	2	0.242536	1	Unassigned
New.ReferenceOTU39	1	0	2	0	1	k__Fungi; p__Ascomycota; c__Sordariomycetes; o__Hypocreales
New.ReferenceOTU5	1	0	2	0.149071	1	Unassigned
AJ246154	NA	NA	NA	NA	NA	k__Fungi; p__Ascomycota; c__Sordariomycetes; o__Incertae_sedis; f__Plectosphaerellaceae
AM237287	NA	NA	NA	NA	NA	k__Fungi; p__unidentified; c__unidentified; o__unidentified; f__unidentified; g__unidentified; s__unculturedsoil_fungus
EU489956	NA	NA	NA	NA	NA	k__Fungi; p__unidentified; c__unidentified; o__unidentified; f__unidentified; g__unidentified; s__unculturedfungus
FM875863	NA	NA	NA	NA	NA	k__Fungi; p__unidentified; c__unidentified; o__unidentified; f__unidentified; g__unidentified; s__unculturedfungus
GQ515349	NA	NA	NA	NA	NA	k__Fungi; p__unidentified; c__unidentified; o__unidentified; f__unidentified; g__unidentified; s__unculturedfungus
GU721776	NA	NA	NA	NA	NA	k__Fungi; p__unidentified; c__unidentified; o__unidentified; f__unidentified; g__unidentified; s__unculturedfungus
HM161972	NA	NA	NA	NA	NA	k__Fungi; p__Ascomycota; c__unidentified; o__unidentified; f__unidentified; g__unidentified; s__unculturedAscomycota
HQ630976	NA	NA	NA	NA	NA	k__Fungi; p__unidentified; c__unidentified; o__unidentified; f__unidentified; g__unidentified; s__unculturedfungus
HQ827786	NA	NA	NA	NA	NA	k__Fungi; p__Ascomycota
JQ666400	NA	NA	NA	NA	NA	k__Fungi; p__unidentified; c__unidentified; o__unidentified; f__unidentified; g__unidentified
JQ666749	NA	NA	NA	NA	NA	k__Fungi; p__unidentified; c__unidentified; o__unidentified; f__unidentified; g__unidentified; s__unculturedfungus
New.CleanUp.ReferenceOTU1716	NA	NA	NA	NA	NA	Unassigned
New.ReferenceOTU10	NA	NA	NA	NA	NA	Unassigned
New.ReferenceOTU16	NA	NA	NA	NA	NA	Unassigned
New.ReferenceOTU23	NA	NA	NA	NA	NA	Unassigned
