# Supplementary material for: Changes in the core endophytic mycobiome of carrot taproots in response to crop management and genotype
Source: Sci Rep. 2020 Aug 13;10:13685. doi: 10.1038/s41598-020-70683-x (PMC7426841; doi:10.1038/s41598-020-70683-x)
Supplement: Supplementary file 6 — Supplementary file6 [file 41598_2020_70683_MOESM6_ESM.xlsx]

## Sheet: Indicator species
Supplementary Table 3. Indicator species analysis identifying fungal endophytes in carrot taproots that are uniquely associated with one of three carrot genotypes
	Carrot Genotype
OTU ID	E0191	E0252	E3999	Index	Statistic	P value	Taxonomy
FJ439590	0	1	0	2	0.755929	0.011	__Fungi..p__unidentified..c__unidentified..o__unidentified..f__unidentified..g__unidentified
DQ420973	0	1	0	2	0.644658	0.031	__Fungi..p__unidentified..c__unidentified..o__unidentified..f__unidentified..g__unidentified..s__unculturedsoil_fungus
NewReferenceOTU35	0	1	1	6	0.632456	0.031	__Fungi..p__Basidiomycota..c__Agaricomycetes..o__Corticiales..f__Corticiaceae
NewCleanUpReferenceOTU1653Unassigned	0	1	0	2	0.632456	0.054
NewCleanUpReferenceOTU2085	0	1	0	2	0.632456	0.054	__Fungi..p__unidentified..c__unidentified..o__unidentified..f__unidentified..g__unidentified..s__unculturedfungus
NewCleanUpReferenceOTU2599	0	1	0	2	0.632456	0.054	__Fungi..p__unidentified..c__unidentified..o__unidentified..f__unidentified..g__unidentified
NewCleanUpReferenceOTU2759	0	1	0	2	0.632456	0.054	__Fungi..p__Ascomycota..c__Dothideomycetes..o__Pleosporales..f__Pleosporaceae..g__Alternaria..s__Alternaria_zinniae
NewCleanUpReferenceOTU72Unassigned	0	1	0	2	0.613941	0.059
NewCleanUpReferenceOTU1470	0	0	1	3	0.613941	0.059	__Fungi..p__Ascomycota..c__Sordariomycetes..o__Incertae_sedis..f__Plectosphaerellaceae
NewCleanUpReferenceOTU2924	1	0	0	1	0.632456	0.061	__Fungi..p__Basidiomycota..c__Agaricomycetes..o__Cantharellales..f__Ceratobasidiaceae..g__Thanatephorus..s__Thanatephorus_cucumeris
NewCleanUpReferenceOTU760Unassigned	0	1	0	2	0.632456	0.065
NewCleanUpReferenceOTU1549	0	0	1	3	0.613941	0.069	__Fungi..p__Ascomycota
GQ458030	1	1	0	4	0.564076	0.093	__Fungi..p__Ascomycota..c__Dothideomycetes..o__Capnodiales..f__Mycosphaerellaceae..g__Cladosporium
GU174360	0	1	1	6	0.564076	0.094	__Fungi..p__unidentified..c__unidentified..o__unidentified..f__unidentified..g__unidentified..s__unculturedfungus
JN905772	0	1	1	6	0.564076	0.094	__Fungi..p__unidentified..c__unidentified..o__unidentified..f__unidentified..g__unidentified..s__unculturedfungus
GU721432	0	1	1	6	0.564076	0.094	__Fungi..p__unidentified..c__unidentified..o__unidentified..f__unidentified..g__unidentified..s__unculturedfungus
EU680520	0	1	1	6	0.564076	0.095	__Fungi..p__unidentified..c__unidentified..o__unidentified..f__unidentified..g__unidentified..s__unculturedsoil_fungus
NewCleanUpReferenceOTU534	1	1	0	4	0.5	0.216	__Fungi..p__unidentified..c__unidentified..o__unidentified..f__unidentified..g__unidentified..s__unculturedfungus
GQ516044	0	1	1	6	0.5	0.217	__Fungi..p__unidentified..c__unidentified..o__unidentified..f__unidentified..g__unidentified..s__unculturedfungus
HM162312	0	1	0	2	0.472456	0.225	__Fungi..p__Ascomycota..c__Sordariomycetes..o__Hypocreales..f__Nectriaceae
JQ666415	1	0	0	1	0.472456	0.225	__Fungi..p__unidentified..c__unidentified..o__unidentified..f__unidentified..g__unidentified
NewCleanUpReferenceOTU301Unassigned	0	1	0	2	0.472456	0.23
NewCleanUpReferenceOTU1607Unassigned	0	1	0	2	0.472456	0.23
GU721685	0	1	0	2	0.5	0.231	__Fungi..p__unidentified..c__unidentified..o__unidentified..f__unidentified..g__unidentified..s__unculturedfungus
AJ972865	0	0	1	3	0.472456	0.235	__Fungi..p__Ascomycota
NewCleanUpReferenceOTU2299	0	1	0	2	0.472456	0.235	__Fungi..p__Ascomycota
AB237662	0	1	0	2	0.472456	0.236	__Fungi..p__Ascomycota
NewCleanUpReferenceOTU451	0	1	0	2	0.472456	0.236	__Fungi..p__Ascomycota..c__unidentified..o__unidentified..f__unidentified..g__unidentified..s__unculturedAscomycota
NewCleanUpReferenceOTU2849	0	1	0	2	0.472456	0.236	__Fungi..p__unidentified..c__unidentified..o__unidentified..f__unidentified..g__unidentified..s__unculturedsoil_fungus
JN905073	0	1	0	2	0.5	0.237	__Fungi..p__unidentified..c__unidentified..o__unidentified..f__unidentified..g__unidentified..s__unculturedfungus
NewCleanUpReferenceOTU947	0	1	0	2	0.472456	0.239	__Fungi..p__Ascomycota..c__unidentified..o__unidentified..f__unidentified..g__unidentified..s__unculturedAscomycota
DQ337381	0	1	1	6	0.5	0.24	__Fungi..p__Ascomycota..c__Dothideomycetes..o__Pleosporales..f__Pleosporaceae
NewCleanUpReferenceOTU1032	0	0	1	3	0.472456	0.241	__Fungi..p__unidentified..c__unidentified..o__unidentified..f__unidentified..g__unidentified..s__unculturedfungus
NewCleanUpReferenceOTU271Unassigned	0	1	0	2	0.472456	0.242
DQ421181	1	0	0	1	0.472456	0.243	__Fungi
GQ521795	1	0	0	1	0.472456	0.25	__Fungi..p__Ascomycota..c__Dothideomycetes..o__Pleosporales..f__Pleosporaceae
EF570501	0	0	1	3	0.472456	0.252	__Fungi..p__Ascomycota..c__Dothideomycetes..o__Botryosphaeriales..f__Botryosphaeriaceae..g__Macrophomina..s__Macrophomina_phaseolina
NewCleanUpReferenceOTU946	1	0	1	5	0.438529	0.261	__Fungi..p__Ascomycota..c__unidentified..o__unidentified..f__unidentified..g__unidentified
NewCleanUpReferenceOTU1109	0	0	1	3	0.5	0.262	__Fungi..p__unidentified..c__unidentified..o__unidentified..f__unidentified..g__unidentified..s__unculturedsoil_fungus
NewCleanUpReferenceOTU2614	1	0	0	1	0.472456	0.263	__Fungi..p__Ascomycota..c__Sordariomycetes..o__Hypocreales..f__Nectriaceae
NewCleanUpReferenceOTU404Unassigned	0	1	0	2	0.5	0.265
NewCleanUpReferenceOTU455Unassigned	0	1	0	2	0.5	0.265
NewCleanUpReferenceOTU656	0	1	0	2	0.5	0.265	__Fungi..p__unidentified..c__unidentified..o__unidentified..f__unidentified..g__unidentified..s__unculturedfungus
NewCleanUpReferenceOTU1522	0	1	0	2	0.5	0.265	__Fungi..p__Ascomycota..c__Sordariomycetes..o__Xylariales..f__Hyponectriaceae..g__Microdochium
NewCleanUpReferenceOTU2151Unassigned	0	1	0	2	0.5	0.265
NewReferenceOTU6	0	1	1	6	0.5	0.266	__Fungi..p__unidentified..c__unidentified..o__unidentified..f__unidentified..g__unidentified..s__unculturedfungus
NewCleanUpReferenceOTU9Unassigned	0	1	0	2	0.5	0.268
NewCleanUpReferenceOTU18Unassigned	0	1	0	2	0.5	0.268
NewCleanUpReferenceOTU42Unassigned	0	1	0	2	0.5	0.268
NewCleanUpReferenceOTU80Unassigned	0	1	0	2	0.5	0.268
NewCleanUpReferenceOTU185	0	1	0	2	0.5	0.268	__Fungi..p__unidentified..c__unidentified..o__unidentified..f__unidentified..g__unidentified..s__unculturedsoil_fungus
NewCleanUpReferenceOTU343Unassigned	0	1	0	2	0.5	0.268
NewCleanUpReferenceOTU386Unassigned	0	1	0	2	0.5	0.268
NewCleanUpReferenceOTU402Unassigned	0	1	0	2	0.5	0.268
NewCleanUpReferenceOTU568Unassigned	0	1	0	2	0.5	0.268
NewCleanUpReferenceOTU581Unassigned	0	1	0	2	0.5	0.268
NewCleanUpReferenceOTU612Unassigned	0	1	0	2	0.5	0.268
NewCleanUpReferenceOTU629Unassigned	0	1	0	2	0.5	0.268
NewCleanUpReferenceOTU645Unassigned	0	1	0	2	0.5	0.268
NewCleanUpReferenceOTU676Unassigned	0	1	0	2	0.5	0.268
NewCleanUpReferenceOTU687Unassigned	0	1	0	2	0.5	0.268
NewCleanUpReferenceOTU743Unassigned	0	1	0	2	0.5	0.268
NewCleanUpReferenceOTU744	0	1	0	2	0.5	0.268	__Fungi..p__unidentified..c__unidentified..o__unidentified..f__unidentified..g__unidentified..s__unculturedsoil_fungus
NewCleanUpReferenceOTU751Unassigned	0	1	0	2	0.5	0.268
NewCleanUpReferenceOTU752Unassigned	0	1	0	2	0.5	0.268
NewCleanUpReferenceOTU818Unassigned	0	1	0	2	0.5	0.268
NewCleanUpReferenceOTU819Unassigned	0	1	0	2	0.5	0.268
NewCleanUpReferenceOTU823Unassigned	0	1	0	2	0.5	0.268
NewCleanUpReferenceOTU833	0	1	0	2	0.5	0.268	__Fungi..p__unidentified..c__unidentified..o__unidentified..f__unidentified..g__unidentified..s__unculturedfungus
NewCleanUpReferenceOTU848Unassigned	0	1	0	2	0.5	0.268
NewCleanUpReferenceOTU872Unassigned	0	1	0	2	0.5	0.268
NewCleanUpReferenceOTU950Unassigned	0	1	0	2	0.5	0.268
NewCleanUpReferenceOTU1129Unassigned	0	1	0	2	0.5	0.268
NewCleanUpReferenceOTU1131Unassigned	0	1	0	2	0.5	0.268
NewCleanUpReferenceOTU1148Unassigned	0	1	0	2	0.5	0.268
NewCleanUpReferenceOTU1160Unassigned	0	1	0	2	0.5	0.268
NewCleanUpReferenceOTU1167Unassigned	0	1	0	2	0.5	0.268
NewCleanUpReferenceOTU1191Unassigned	0	1	0	2	0.5	0.268
NewCleanUpReferenceOTU1272Unassigned	0	1	0	2	0.5	0.268
NewCleanUpReferenceOTU1313Unassigned	0	1	0	2	0.5	0.268
NewCleanUpReferenceOTU1385	0	1	0	2	0.5	0.268	__Fungi..p__unidentified..c__unidentified..o__unidentified..f__unidentified..g__unidentified..s__unculturedsoil_fungus
NewCleanUpReferenceOTU1396Unassigned	0	1	0	2	0.5	0.268
NewCleanUpReferenceOTU1402Unassigned	0	1	0	2	0.5	0.268
NewCleanUpReferenceOTU1436Unassigned	0	1	0	2	0.5	0.268
NewCleanUpReferenceOTU1467Unassigned	0	1	0	2	0.5	0.268
NewCleanUpReferenceOTU1480Unassigned	0	1	0	2	0.5	0.268
NewCleanUpReferenceOTU1624Unassigned	0	1	0	2	0.5	0.268
NewCleanUpReferenceOTU1647Unassigned	0	1	0	2	0.5	0.268
NewCleanUpReferenceOTU1660Unassigned	0	1	0	2	0.5	0.268
NewCleanUpReferenceOTU1673Unassigned	0	1	0	2	0.5	0.268
NewCleanUpReferenceOTU1690Unassigned	0	1	0	2	0.5	0.268
NewCleanUpReferenceOTU1715Unassigned	0	1	0	2	0.5	0.268
NewCleanUpReferenceOTU1743Unassigned	0	1	0	2	0.5	0.268
NewCleanUpReferenceOTU1748Unassigned	0	1	0	2	0.5	0.268
NewCleanUpReferenceOTU1753Unassigned	0	1	0	2	0.5	0.268
NewCleanUpReferenceOTU1845Unassigned	0	1	0	2	0.5	0.268
NewCleanUpReferenceOTU1905Unassigned	0	1	0	2	0.5	0.268
NewCleanUpReferenceOTU1906Unassigned	0	1	0	2	0.5	0.268
NewCleanUpReferenceOTU1911Unassigned	0	1	0	2	0.5	0.268
NewCleanUpReferenceOTU1981Unassigned	0	1	0	2	0.5	0.268
NewCleanUpReferenceOTU2004	0	1	0	2	0.5	0.268	__Fungi..p__unidentified..c__unidentified..o__unidentified..f__unidentified..g__unidentified..s__unculturedsoil_fungus
NewCleanUpReferenceOTU2108Unassigned	0	1	0	2	0.5	0.268
NewCleanUpReferenceOTU2187Unassigned	0	1	0	2	0.5	0.268
NewCleanUpReferenceOTU2211Unassigned	0	1	0	2	0.5	0.268
NewCleanUpReferenceOTU2222Unassigned	0	1	0	2	0.5	0.268
NewCleanUpReferenceOTU2241Unassigned	0	1	0	2	0.5	0.268
NewCleanUpReferenceOTU2244Unassigned	0	1	0	2	0.5	0.268
NewCleanUpReferenceOTU2310Unassigned	0	1	0	2	0.5	0.268
NewCleanUpReferenceOTU2389Unassigned	0	1	0	2	0.5	0.268
NewCleanUpReferenceOTU2425Unassigned	0	1	0	2	0.5	0.268
NewCleanUpReferenceOTU2516	0	1	0	2	0.5	0.268	__Fungi..p__unidentified..c__unidentified..o__unidentified..f__unidentified..g__unidentified
NewCleanUpReferenceOTU2578Unassigned	0	1	0	2	0.5	0.268
NewCleanUpReferenceOTU2661Unassigned	0	1	0	2	0.5	0.268
NewCleanUpReferenceOTU2673Unassigned	0	1	0	2	0.5	0.268
NewCleanUpReferenceOTU2753Unassigned	0	1	0	2	0.5	0.268
NewCleanUpReferenceOTU2773	0	1	0	2	0.5	0.268	__Fungi..p__unidentified..c__unidentified..o__unidentified..f__unidentified..g__unidentified..s__unculturedfungus
NewCleanUpReferenceOTU2829Unassigned	0	1	0	2	0.5	0.268
NewCleanUpReferenceOTU2835Unassigned	0	1	0	2	0.5	0.268
NewCleanUpReferenceOTU2896Unassigned	0	1	0	2	0.5	0.268
NewCleanUpReferenceOTU2941Unassigned	0	1	0	2	0.5	0.268
NewReferenceOTU3	0	0	1	3	0.471405	0.269	__Fungi..p__Ascomycota..c__Sordariomycetes
NewCleanUpReferenceOTU2567	0	1	1	6	0.438529	0.271	__Fungi..p__unidentified..c__unidentified..o__unidentified..f__unidentified..g__unidentified..s__unculturedfungus
JN395219	1	0	0	1	0.5	0.272	__Fungi..p__unidentified..c__unidentified..o__unidentified..f__unidentified..g__unidentified..s__unculturedfungus
HQ631046	1	0	0	1	0.5	0.272	__Fungi..p__Basidiomycota..c__Tremellomycetes..o__Tremellales..f__Tremellaceae..g__Bullera
HM487012	1	0	0	1	0.5	0.272	__Fungi..p__unidentified..c__unidentified..o__unidentified..f__unidentified..g__unidentified..s__unculturedfungus
AJ875354	1	0	1	5	0.438529	0.272	__Fungi..p__Ascomycota..c__Leotiomycetes..o__Helotiales..f__unidentified..g__unidentified
NewCleanUpReferenceOTU2819Unassigned	1	0	0	1	0.5	0.272
NewReferenceOTU9Unassigned	0	0	1	3	0.438529	0.275
JQ247406	0	0	1	3	0.471405	0.277	__Fungi..p__unidentified..c__unidentified..o__unidentified..f__unidentified..g__unidentified..s__unculturedfungus
NewReferenceOTU21Unassigned	0	0	1	3	0.471405	0.277
HQ191325	0	0	1	3	0.438529	0.278	__Fungi..p__unidentified..c__unidentified..o__unidentified..f__unidentified..g__unidentified..s__unculturedfungus
DQ447767	1	0	0	1	0.5	0.278	__Fungi
HM239714	0	0	1	3	0.5	0.278	__Fungi..p__Ascomycota..c__Dothideomycetes..o__Pleosporales..f__Pleosporaceae
NewCleanUpReferenceOTU735Unassigned	0	0	1	3	0.5	0.278
NewCleanUpReferenceOTU948	0	0	1	3	0.5	0.278	__Fungi..p__unidentified..c__unidentified..o__unidentified..f__unidentified..g__unidentified..s__unculturedsoil_fungus
NewCleanUpReferenceOTU1262	0	0	1	3	0.5	0.278	__Fungi..p__Ascomycota..c__unidentified..o__unidentified..f__unidentified..g__unidentified..s__unculturedAscomycota
NewCleanUpReferenceOTU2349	0	0	1	3	0.5	0.278	__Fungi..p__unidentified..c__unidentified..o__unidentified..f__unidentified..g__unidentified..s__unculturedsoil_fungus
NewCleanUpReferenceOTU2457	0	0	1	3	0.5	0.278	__Fungi..p__unidentified..c__unidentified..o__unidentified..f__unidentified..g__unidentified..s__unculturedsoil_fungus
NewCleanUpReferenceOTU2536	0	0	1	3	0.5	0.278	__Fungi..p__unidentified..c__unidentified..o__unidentified..f__unidentified..g__unidentified..s__unculturedsoil_fungus
NewCleanUpReferenceOTU1808Unassigned	0	1	1	6	0.438529	0.279
NewCleanUpReferenceOTU2447Unassigned	0	1	0	2	0.472456	0.28
NewCleanUpReferenceOTU2910Unassigned	0	1	1	6	0.471405	0.28
EU490005	0	1	0	2	0.5	0.281	__Fungi..p__unidentified..c__unidentified..o__unidentified..f__unidentified..g__unidentified..s__unculturedfungus
JQ312183	1	0	0	1	0.5	0.281	__Fungi..p__Basidiomycota..c__Agaricomycetes..o__Polyporales
NewCleanUpReferenceOTU1122	0	1	0	2	0.5	0.281	__Fungi..p__Basidiomycota..c__Agaricomycetes..o__Corticiales..f__Corticiaceae..g__Rhizoctonia
NewCleanUpReferenceOTU1492Unassigned	0	1	0	2	0.5	0.281
NewCleanUpReferenceOTU1922	0	1	0	2	0.5	0.281	__Fungi..p__unidentified..c__unidentified..o__unidentified..f__unidentified..g__unidentified..s__unculturedsoil_fungus
NewCleanUpReferenceOTU2508Unassigned	0	1	0	2	0.5	0.281
NewCleanUpReferenceOTU2691Unassigned	0	1	0	2	0.5	0.281
NewCleanUpReferenceOTU560	1	0	0	1	0.5	0.282	__Fungi..p__Ascomycota..c__Dothideomycetes..o__Incertae_sedis..f__Incertae_sedis..g__Rhizopycnis..s__Rhizopycnis_vagum
NewCleanUpReferenceOTU1541	1	0	0	1	0.5	0.282	__Fungi..p__unidentified..c__unidentified..o__unidentified..f__unidentified..g__unidentified..s__unculturedfungus
GQ526854	1	0	0	1	0.5	0.285	__Fungi..p__unidentified..c__unidentified..o__unidentified..f__unidentified..g__unidentified..s__unculturedfungus
NewCleanUpReferenceOTU2277	1	1	0	4	0.471405	0.286	__Fungi..p__Ascomycota..c__Sordariomycetes..o__Hypocreales..f__Nectriaceae..g__Fusarium..s__Fusarium_sp_2_TMS_2011
NewReferenceOTU37	0	1	0	2	0.438529	0.287	__Fungi..p__unidentified..c__unidentified..o__unidentified..f__unidentified..g__unidentified..s__unculturedsoil_fungus
HQ630977	0	1	0	2	0.5	0.288	__Fungi..p__unidentified..c__unidentified..o__unidentified..f__unidentified..g__unidentified..s__unculturedsoil_fungus
AY266051	0	1	0	2	0.5	0.288	__Fungi..p__Basidiomycota..c__Agaricomycetes..o__Corticiales..f__Corticiaceae
HM037668	0	1	0	2	0.5	0.288	__Fungi..p__unidentified..c__unidentified..o__unidentified..f__unidentified..g__unidentified..s__unculturedsoil_fungus
HQ380051	0	0	1	3	0.5	0.289	__Fungi..p__Ascomycota..c__Dothideomycetes..o__Botryosphaeriales..f__Botryosphaeriaceae..g__Macrophomina..s__Macrophomina_phaseolina
NewCleanUpReferenceOTU2191	1	1	0	4	0.438529	0.291	__Fungi..p__Basidiomycota..c__Agaricomycetes..o__Corticiales..f__Corticiaceae..g__Rhizoctonia..s__Rhizoctonia_sp_FA59209
NewCleanUpReferenceOTU190	0	0	1	3	0.438529	0.292	__Fungi..p__Ascomycota..c__unidentified..o__unidentified..f__unidentified..g__unidentified..s__unculturedAscomycota
NewCleanUpReferenceOTU871Unassigned	0	1	0	2	0.5	0.293
NewCleanUpReferenceOTU997Unassigned	0	1	0	2	0.5	0.293
HQ631022	0	0	1	3	0.5	0.297	__Fungi..p__Ascomycota..c__Eurotiomycetes..o__Chaetothyriales..f__Chaetothyriaceae..g__Cyphellophora
NewCleanUpReferenceOTU1094	0	0	1	3	0.5	0.297	__Fungi..p__Ascomycota
NewCleanUpReferenceOTU1948	0	0	1	3	0.5	0.297	__Fungi..p__unidentified..c__unidentified..o__unidentified..f__unidentified..g__unidentified..s__unculturedfungus
NewCleanUpReferenceOTU2409	0	0	1	3	0.5	0.297	__Fungi..p__unidentified..c__unidentified..o__unidentified..f__unidentified..g__unidentified..s__unculturedfungus
AM901892	1	0	0	1	0.5	0.298	__Fungi..p__Ascomycota..c__unidentified..o__unidentified..f__unidentified..g__unidentified..s__unculturedAscomycota
NewCleanUpReferenceOTU1667	1	0	0	1	0.5	0.298	__Fungi..p__unidentified..c__unidentified..o__unidentified..f__unidentified..g__unidentified
FJ439576	1	1	0	4	0.471405	0.299	__Fungi..p__unidentified..c__unidentified..o__unidentified..f__unidentified..g__unidentified
NewCleanUpReferenceOTU1168	1	0	0	1	0.5	0.301	__Fungi..p__Ascomycota..c__Sordariomycetes..o__Incertae_sedis..f__Plectosphaerellaceae..g__Plectosphaerella
NewCleanUpReferenceOTU1248Unassigned	1	0	0	1	0.5	0.301
NewCleanUpReferenceOTU2477Unassigned	1	0	0	1	0.5	0.301
HM488368	0	1	0	2	0.5	0.303	__Fungi..p__Basidiomycota..c__Microbotryomycetes..o__Sporidiobolales..f__Incertae_sedis..g__Rhodotorula
GU721288	0	0	1	3	0.5	0.303	__Fungi..p__unidentified..c__unidentified..o__unidentified..f__unidentified..g__unidentified
EU480006	0	1	0	2	0.5	0.303	__Fungi..p__unidentified..c__unidentified..o__unidentified..f__unidentified..g__unidentified
NewCleanUpReferenceOTU135Unassigned	0	1	0	2	0.5	0.303
NewCleanUpReferenceOTU907	0	1	0	2	0.5	0.303	__Fungi..p__Ascomycota..c__Dothideomycetes..o__Capnodiales..f__Mycosphaerellaceae..g__Cladosporium
NewCleanUpReferenceOTU1915Unassigned	0	1	0	2	0.5	0.303
NewCleanUpReferenceOTU2282Unassigned	0	1	0	2	0.5	0.303
NewCleanUpReferenceOTU2579	0	1	0	2	0.5	0.303	__Fungi..p__unidentified..c__unidentified..o__unidentified..f__unidentified..g__unidentified..s__unculturedfungus
NewCleanUpReferenceOTU2865Unassigned	0	1	0	2	0.5	0.303
NewCleanUpReferenceOTU2517	0	1	0	2	0.5	0.306	__Fungi..p__Basidiomycota..c__Agaricomycetes..o__Corticiales..f__Corticiaceae..g__Rhizoctonia..s__Rhizoctonia_sp_FA59209
EU490019	1	0	0	1	0.5	0.312	__Fungi..p__unidentified..c__unidentified..o__unidentified..f__unidentified..g__unidentified..s__unculturedzygomycete
EU046038	1	0	0	1	0.5	0.312	__Fungi..p__Basidiomycota
GQ229077	1	0	0	1	0.5	0.312	__Fungi..p__Ascomycota..c__Eurotiomycetes..o__Eurotiales..f__Trichocomaceae..g__Aspergillus..s__Aspergillus_niger
NewCleanUpReferenceOTU1892Unassigned	1	0	0	1	0.5	0.312
NewCleanUpReferenceOTU2109	1	0	0	1	0.5	0.312	__Fungi..p__unidentified..c__unidentified..o__unidentified..f__unidentified..g__unidentified..s__unculturedfungus
NewCleanUpReferenceOTU2889Unassigned	1	0	0	1	0.5	0.312
GQ526462	0	0	1	3	0.5	0.32	__Fungi..p__unidentified..c__unidentified..o__unidentified..f__unidentified..g__unidentified..s__unculturedfungus
NewCleanUpReferenceOTU1234	0	0	1	3	0.5	0.32	__Fungi..p__unidentified..c__unidentified..o__unidentified..f__unidentified..g__unidentified..s__unculturedfungus
NewCleanUpReferenceOTU1326	0	0	1	3	0.5	0.32	__Fungi..p__unidentified..c__unidentified..o__unidentified..f__unidentified..g__unidentified..s__unculturedfungus
NewCleanUpReferenceOTU2956	0	0	1	3	0.5	0.32	__Fungi..p__unidentified..c__unidentified..o__unidentified..f__unidentified..g__unidentified..s__unculturedfungus
NewCleanUpReferenceOTU1786Unassigned	0	1	0	2	0.5	0.322
NewCleanUpReferenceOTU992	1	0	0	1	0.5	0.324	__Fungi..p__Ascomycota
NewCleanUpReferenceOTU2143Unassigned	0	1	0	2	0.402911	0.334
NewCleanUpReferenceOTU637Unassigned	0	1	0	2	0.402911	0.34
NewCleanUpReferenceOTU2248Unassigned	0	1	1	6	0.395285	0.343
NewReferenceOTU1	0	1	0	2	0.402911	0.347	__Fungi..p__unidentified..c__unidentified..o__unidentified..f__unidentified..g__unidentified..s__unculturedfungus
HQ630971	0	1	0	2	0.395285	0.349	__Fungi..p__Ascomycota..c__Dothideomycetes..o__Capnodiales..f__Mycosphaerellaceae..g__Cladosporium
GQ522636	0	1	1	6	0.395285	0.354	__Fungi..p__unidentified..c__unidentified..o__unidentified..f__unidentified..g__unidentified..s__unculturedfungus
NewCleanUpReferenceOTU1944	0	1	0	2	0.402911	0.366	__Fungi..p__unidentified..c__unidentified..o__unidentified..f__unidentified..g__unidentified..s__unculturedsoil_fungus
NewCleanUpReferenceOTU2794	1	1	0	4	0.402911	0.366	__Fungi..p__unidentified..c__unidentified..o__unidentified..f__unidentified..g__unidentified
JF933755	0	1	1	6	0.402911	0.369	__Fungi..p__Ascomycota
NewCleanUpReferenceOTU1035Unassigned	1	0	1	5	0.402911	0.371
NewReferenceOTU7	0	1	0	2	0.395285	0.374	__Fungi..p__unidentified..c__unidentified..o__unidentified..f__unidentified..g__unidentified
GU721903	1	0	1	5	0.395285	0.375	__Fungi..p__unidentified..c__unidentified..o__unidentified..f__unidentified..g__unidentified
NewCleanUpReferenceOTU1525	1	1	0	4	0.377964	0.437	__Fungi..p__unidentified..c__unidentified..o__unidentified..f__unidentified..g__unidentified..s__unculturedfungus
JQ038255	1	0	1	5	0.377964	0.442	__Fungi..p__unidentified..c__unidentified..o__unidentified..f__unidentified..g__unidentified..s__unculturedfungus
NewCleanUpReferenceOTU1697Unassigned	1	1	0	4	0.377964	0.446
NewCleanUpReferenceOTU2200Unassigned	1	1	0	4	0.377964	0.446
NewCleanUpReferenceOTU1374Unassigned	1	1	0	4	0.377964	0.454
NewCleanUpReferenceOTU2884	1	0	1	5	0.377964	0.458	__Fungi..p__Ascomycota..c__Saccharomycetes..o__Saccharomycetales..f__Dipodascaceae..g__Galactomyces..s__Galactomyces_geotrichum
GU797142	0	1	1	6	0.377964	0.46	__Fungi..p__Ascomycota..c__Sordariomycetes..o__Hypocreales..f__Nectriaceae
NewCleanUpReferenceOTU2297	1	1	0	4	0.377964	0.462	__Fungi..p__Ascomycota..c__unidentified..o__unidentified..f__unidentified..g__unidentified..s__unculturedAscomycota
GU078631	1	0	1	5	0.377964	0.47	__Fungi..p__unidentified..c__unidentified..o__unidentified..f__unidentified..g__unidentified..s__unculturedfungus
NewCleanUpReferenceOTU1605	0	1	1	6	0.377964	0.476	__Fungi
GQ508832	0	1	1	6	0.377964	0.487	__Fungi..p__unidentified..c__unidentified..o__unidentified..f__unidentified..g__unidentified..s__unculturedfungus
JF519827	1	0	0	1	0.350823	0.49	__Fungi..p__Basidiomycota..c__Agaricomycetes..o__Cantharellales..f__Ceratobasidiaceae..g__Ceratobasidium
HM161951	0	1	0	2	0.350823	0.492	__Fungi..p__Ascomycota..c__unidentified..o__unidentified..f__unidentified..g__unidentified..s__unculturedAscomycota
NewCleanUpReferenceOTU994Unassigned	1	1	0	4	0.377964	0.495
NewCleanUpReferenceOTU2496	0	1	0	2	0.350823	0.495	__Fungi..p__unidentified..c__unidentified..o__unidentified..f__unidentified..g__unidentified..s__unculturedfungus
HQ124888	0	1	0	2	0.350823	0.497	__Fungi..p__unidentified..c__unidentified..o__unidentified..f__unidentified..g__unidentified..s__unculturedfungus
FJ466715	0	1	0	2	0.350823	0.509	__Fungi..p__Ascomycota..c__Sordariomycetes..o__Hypocreales..f__Nectriaceae
DQ421022	0	1	0	2	0.350823	0.509	__Fungi..p__Ascomycota..c__Sordariomycetes..o__Hypocreales..f__Nectriaceae..g__Gibberella
NewCleanUpReferenceOTU383Unassigned	0	1	0	2	0.350823	0.509
NewCleanUpReferenceOTU1459Unassigned	0	1	0	2	0.350823	0.509
NewCleanUpReferenceOTU2066Unassigned	0	1	0	2	0.350823	0.509
NewCleanUpReferenceOTU2382Unassigned	0	1	0	2	0.350823	0.509
NewCleanUpReferenceOTU2714	0	1	0	2	0.350823	0.513	__Fungi..p__Ascomycota..c__unidentified..o__unidentified..f__unidentified..g__unidentified..s__unculturedAscomycota
JQ666418	0	1	0	2	0.350823	0.516	__Fungi..p__unidentified..c__unidentified..o__unidentified..f__unidentified..g__unidentified
GQ526984	1	1	0	4	0.350823	0.523	__Fungi..p__unidentified..c__unidentified..o__unidentified..f__unidentified..g__unidentified
NewCleanUpReferenceOTU2335	0	1	0	2	0.350823	0.524	__Fungi..p__unidentified..c__unidentified..o__unidentified..f__unidentified..g__unidentified..s__unculturedsoil_fungus
NewCleanUpReferenceOTU448	1	0	0	1	0.350823	0.527	__Fungi..p__Basidiomycota..c__Agaricomycetes..o__Cantharellales..f__Ceratobasidiaceae..g__Thanatephorus..s__Thanatephorus_cucumeris
NewCleanUpReferenceOTU2355Unassigned	0	1	0	2	0.350823	0.528
HM037642	0	1	1	6	0.350823	0.535	__Fungi..p__unidentified..c__unidentified..o__unidentified..f__unidentified..g__unidentified
NewCleanUpReferenceOTU1161Unassigned	0	1	0	2	0.350823	0.542
HQ631018	0	0	1	3	0.350823	0.552	__Fungi..p__unidentified..c__unidentified..o__unidentified..f__unidentified..g__unidentified..s__unculturedfungus
NewReferenceOTU31Unassigned	0	0	1	3	0.322329	0.553
NewCleanUpReferenceOTU509Unassigned	0	1	1	6	0.322329	0.561
NewReferenceOTU30	1	0	0	1	0.316228	0.572	__Fungi..p__Ascomycota..c__Sordariomycetes..o__Phyllachorales..f__Phyllachoraceae..g__Colletotrichum
GQ525954	1	0	1	5	0.322329	0.575	__Fungi..p__unidentified..c__unidentified..o__unidentified..f__unidentified..g__unidentified..s__unculturedfungus
NewCleanUpReferenceOTU1776	0	1	0	2	0.316228	0.577	__Fungi..p__unidentified..c__unidentified..o__unidentified..f__unidentified..g__unidentified..s__unculturedsoil_fungus
GU721712	1	1	0	4	0.322329	0.58	__Fungi..p__unidentified..c__unidentified..o__unidentified..f__unidentified..g__unidentified..s__unculturedfungus
EU750677	1	1	0	4	0.316228	0.584	__Fungi..p__Ascomycota..c__Sordariomycetes..o__Hypocreales..f__Nectriaceae
NewCleanUpReferenceOTU773Unassigned	0	0	1	3	0.316228	0.584
GU721949	1	0	1	5	0.322329	0.585	__Fungi..p__unidentified..c__unidentified..o__unidentified..f__unidentified..g__unidentified..s__unculturedfungus
NewReferenceOTU8	1	0	1	5	0.322329	0.586	__Fungi..p__Ascomycota..c__Leotiomycetes..o__Helotiales..f__unidentified..g__unidentified
NewCleanUpReferenceOTU1126	1	1	0	4	0.322329	0.586	__Fungi..p__Ascomycota
NewCleanUpReferenceOTU1128Unassigned	1	1	0	4	0.322329	0.586
NewCleanUpReferenceOTU2807	1	0	0	1	0.316228	0.588	__Fungi..p__unidentified..c__unidentified..o__unidentified..f__unidentified..g__unidentified..s__unculturedfungus
GQ866203	0	1	0	2	0.316228	0.589	__Fungi..p__unidentified..c__unidentified..o__unidentified..f__unidentified..g__unidentified..s__unculturedfungus
FJ757763	1	1	0	4	0.316228	0.591	__Fungi..p__Ascomycota..c__Dothideomycetes..o__Capnodiales..f__Mycosphaerellaceae..g__Cladosporium
NewCleanUpReferenceOTU2077Unassigned	1	0	0	1	0.316228	0.6
NewReferenceOTU17	1	0	0	1	0.316228	0.601	__Fungi..p__Basidiomycota..c__Agaricomycetes..o__Cantharellales..f__Ceratobasidiaceae
FJ210502	0	0	1	3	0.316228	0.602	__Fungi..p__unidentified..c__unidentified..o__unidentified..f__unidentified..g__unidentified..s__unculturedfungus
NewCleanUpReferenceOTU210	0	1	0	2	0.316228	0.606	__Fungi..p__unidentified..c__unidentified..o__unidentified..f__unidentified..g__unidentified..s__unculturedsoil_fungus
GQ866202	1	1	0	4	0.316228	0.711	__Fungi..p__unidentified..c__unidentified..o__unidentified..f__unidentified..g__unidentified..s__unculturedfungus
NewReferenceOTU5Unassigned	0	1	0	2	0.316228	0.711
NewCleanUpReferenceOTU115Unassigned	1	1	0	4	0.316228	0.711
NewCleanUpReferenceOTU138Unassigned	0	1	0	2	0.316228	0.711
NewCleanUpReferenceOTU148Unassigned	0	1	0	2	0.316228	0.711
NewCleanUpReferenceOTU172Unassigned	0	1	0	2	0.316228	0.711
NewCleanUpReferenceOTU257Unassigned	0	1	0	2	0.316228	0.711
NewCleanUpReferenceOTU266Unassigned	0	1	0	2	0.316228	0.711
NewCleanUpReferenceOTU296Unassigned	1	1	0	4	0.316228	0.711
NewCleanUpReferenceOTU305Unassigned	1	1	0	4	0.316228	0.711
NewCleanUpReferenceOTU337Unassigned	1	1	0	4	0.316228	0.711
NewCleanUpReferenceOTU357Unassigned	1	1	0	4	0.316228	0.711
NewCleanUpReferenceOTU376Unassigned	0	1	0	2	0.316228	0.711
NewCleanUpReferenceOTU429Unassigned	1	1	0	4	0.316228	0.711
NewCleanUpReferenceOTU519Unassigned	1	1	0	4	0.316228	0.711
NewCleanUpReferenceOTU558Unassigned	0	1	0	2	0.316228	0.711
NewCleanUpReferenceOTU696Unassigned	1	1	0	4	0.316228	0.711
NewCleanUpReferenceOTU707Unassigned	0	1	0	2	0.316228	0.711
NewCleanUpReferenceOTU820Unassigned	0	1	0	2	0.316228	0.711
NewCleanUpReferenceOTU863Unassigned	1	1	0	4	0.316228	0.711
NewCleanUpReferenceOTU882	0	1	0	2	0.316228	0.711	__Fungi..p__unidentified..c__unidentified..o__unidentified..f__unidentified..g__unidentified..s__unculturedfungus
NewCleanUpReferenceOTU906Unassigned	0	1	0	2	0.316228	0.711
NewCleanUpReferenceOTU995Unassigned	1	1	0	4	0.316228	0.711
NewCleanUpReferenceOTU998Unassigned	1	1	0	4	0.316228	0.711
NewCleanUpReferenceOTU1004Unassigned	0	1	0	2	0.316228	0.711
NewCleanUpReferenceOTU1049Unassigned	1	1	0	4	0.316228	0.711
NewCleanUpReferenceOTU1065Unassigned	1	1	0	4	0.316228	0.711
NewCleanUpReferenceOTU1081Unassigned	1	1	0	4	0.316228	0.711
NewCleanUpReferenceOTU1095Unassigned	0	1	0	2	0.316228	0.711
NewCleanUpReferenceOTU1171Unassigned	0	1	0	2	0.316228	0.711
NewCleanUpReferenceOTU1179Unassigned	1	1	0	4	0.316228	0.711
NewCleanUpReferenceOTU1194Unassigned	0	1	0	2	0.316228	0.711
NewCleanUpReferenceOTU1201Unassigned	0	1	0	2	0.316228	0.711
NewCleanUpReferenceOTU1281Unassigned	0	1	0	2	0.316228	0.711
NewCleanUpReferenceOTU1292Unassigned	1	1	0	4	0.316228	0.711
NewCleanUpReferenceOTU1325	0	1	0	2	0.316228	0.711	__Fungi..p__unidentified..c__unidentified..o__unidentified..f__unidentified..g__unidentified..s__unculturedfungus
NewCleanUpReferenceOTU1335Unassigned	0	1	0	2	0.316228	0.711
NewCleanUpReferenceOTU1363Unassigned	1	1	0	4	0.316228	0.711
NewCleanUpReferenceOTU1570Unassigned	0	1	0	2	0.316228	0.711
NewCleanUpReferenceOTU1681Unassigned	0	1	0	2	0.316228	0.711
NewCleanUpReferenceOTU1782Unassigned	1	1	0	4	0.316228	0.711
NewCleanUpReferenceOTU1785Unassigned	0	1	0	2	0.316228	0.711
NewCleanUpReferenceOTU1854Unassigned	0	1	0	2	0.316228	0.711
NewCleanUpReferenceOTU1855Unassigned	1	1	0	4	0.316228	0.711
NewCleanUpReferenceOTU1949Unassigned	0	1	0	2	0.316228	0.711
NewCleanUpReferenceOTU2006Unassigned	0	1	0	2	0.316228	0.711
NewCleanUpReferenceOTU2038Unassigned	1	1	0	4	0.316228	0.711
NewCleanUpReferenceOTU2061Unassigned	1	1	0	4	0.316228	0.711
NewCleanUpReferenceOTU2148Unassigned	1	1	0	4	0.316228	0.711
NewCleanUpReferenceOTU2338Unassigned	0	1	0	2	0.316228	0.711
NewCleanUpReferenceOTU2371Unassigned	0	1	0	2	0.316228	0.711
NewCleanUpReferenceOTU2876Unassigned	1	1	0	4	0.316228	0.711
NewCleanUpReferenceOTU1691Unassigned	1	1	0	4	0.316228	0.715
NewCleanUpReferenceOTU2443	1	0	0	1	0.316228	0.715	__Fungi..p__unidentified..c__unidentified..o__unidentified..f__unidentified..g__unidentified..s__unculturedfungus
JN396902	1	0	1	5	0.316228	0.722	__Fungi..p__unidentified..c__unidentified..o__unidentified..f__unidentified..g__unidentified..s__unculturedfungus
NewCleanUpReferenceOTU1827Unassigned	1	1	0	4	0.316228	0.722
HM037671	1	0	0	1	0.316228	0.723	__Fungi..p__unidentified..c__unidentified..o__unidentified..f__unidentified..g__unidentified
FJ781344	1	0	0	1	0.316228	0.723	__Fungi..p__unidentified..c__unidentified..o__unidentified..f__unidentified..g__unidentified
NewCleanUpReferenceOTU577Unassigned	0	0	1	3	0.316228	0.724
NewCleanUpReferenceOTU1600	1	0	0	1	0.316228	0.725	__Fungi..p__Ascomycota..c__Sordariomycetes..o__Hypocreales..f__Nectriaceae..g__Fusarium
NewCleanUpReferenceOTU350	0	1	1	6	0.316228	0.726	__Fungi..p__unidentified..c__unidentified..o__unidentified..f__unidentified..g__unidentified..s__unculturedsoil_fungus
NewCleanUpReferenceOTU2379	0	1	0	2	0.316228	0.726	__Fungi..p__unidentified..c__unidentified..o__unidentified..f__unidentified..g__unidentified..s__unculturedsoil_fungus
FJ755832	1	0	0	1	0.316228	0.727	__Fungi
NewCleanUpReferenceOTU1477	0	1	0	2	0.316228	0.727	__Fungi..p__unidentified..c__unidentified..o__unidentified..f__unidentified..g__unidentified..s__unculturedsoil_fungus
NewCleanUpReferenceOTU1560	0	1	0	2	0.316228	0.727	__Fungi..p__unidentified..c__unidentified..o__unidentified..f__unidentified..g__unidentified..s__unculturedsoil_fungus
NewCleanUpReferenceOTU11	0	1	0	2	0.316228	0.73	__Fungi..p__Ascomycota..c__Sordariomycetes..o__Hypocreales..f__Nectriaceae..g__Fusarium
EU828353	0	1	1	6	0.316228	0.731	__Fungi..p__Ascomycota..c__Sordariomycetes..o__Hypocreales..f__Nectriaceae..g__Fusarium
NewCleanUpReferenceOTU209	1	1	0	4	0.316228	0.731	__Fungi..p__unidentified..c__unidentified..o__unidentified..f__unidentified..g__unidentified
NewCleanUpReferenceOTU1505	0	1	0	2	0.316228	0.731	__Fungi..p__unidentified..c__unidentified..o__unidentified..f__unidentified..g__unidentified
NewCleanUpReferenceOTU2960	0	1	0	2	0.316228	0.731	__Fungi..p__Ascomycota..c__unidentified..o__unidentified..f__unidentified..g__unidentified..s__unculturedAscomycota
NewCleanUpReferenceOTU355	0	0	1	3	0.316228	0.733	__Fungi..p__unidentified..c__unidentified..o__unidentified..f__unidentified..g__unidentified..s__unculturedfungus
NewCleanUpReferenceOTU2737Unassigned	0	1	1	6	0.316228	0.733
GU721782	1	0	1	5	0.316228	0.734	__Fungi..p__unidentified..c__unidentified..o__unidentified..f__unidentified..g__unidentified..s__unculturedfungus
EU035416	0	1	1	6	0.316228	0.734	__Fungi..p__Ascomycota..c__Eurotiomycetes..o__Chaetothyriales..f__Chaetothyriaceae..g__Cyphellophora
FJ759644	1	0	0	1	0.316228	0.734	__Fungi..p__unidentified..c__unidentified..o__unidentified..f__unidentified..g__unidentified..s__unculturedfungus
DQ420936	1	0	1	5	0.316228	0.735	__Fungi..p__Ascomycota
EU490138	1	1	0	4	0.316228	0.735	__Fungi..p__Ascomycota..c__Dothideomycetes..o__Capnodiales..f__Mycosphaerellaceae..g__Cladosporium
DQ980598	1	0	0	1	0.316228	0.735	__Fungi..p__Basidiomycota..c__Agaricomycetes
NewCleanUpReferenceOTU501Unassigned	1	1	0	4	0.316228	0.735
NewCleanUpReferenceOTU549Unassigned	0	1	0	2	0.316228	0.735
NewCleanUpReferenceOTU1025Unassigned	0	1	1	6	0.316228	0.735
NewCleanUpReferenceOTU1534Unassigned	0	1	0	2	0.316228	0.735
NewCleanUpReferenceOTU2058Unassigned	1	0	0	1	0.316228	0.735
NewCleanUpReferenceOTU2337Unassigned	1	1	0	4	0.316228	0.735
NewCleanUpReferenceOTU2767Unassigned	1	0	0	1	0.316228	0.735
NewCleanUpReferenceOTU2855Unassigned	0	1	0	2	0.316228	0.735
JQ247368	0	1	0	2	0.316228	0.736	__Fungi..p__Ascomycota..c__Eurotiomycetes..o__Eurotiales..f__Trichocomaceae..g__Penicillium
FJ760563	0	1	1	6	0.316228	0.737	__Fungi..p__unidentified..c__unidentified..o__unidentified..f__unidentified..g__unidentified..s__unculturedfungus
FJ761475	0	1	1	6	0.316228	0.737	__Fungi..p__unidentified..c__unidentified..o__unidentified..f__unidentified..g__unidentified..s__unculturedfungus
NewCleanUpReferenceOTU453Unassigned	0	1	0	2	0.316228	0.737
NewCleanUpReferenceOTU574	0	1	0	2	0.316228	0.737	__Fungi..p__unidentified..c__unidentified..o__unidentified..f__unidentified..g__unidentified..s__unculturedsoil_fungus
NewCleanUpReferenceOTU705Unassigned	0	1	0	2	0.316228	0.737
NewCleanUpReferenceOTU708Unassigned	0	1	0	2	0.316228	0.737
NewCleanUpReferenceOTU976	0	1	0	2	0.316228	0.737	__Fungi..p__unidentified..c__unidentified..o__unidentified..f__unidentified..g__unidentified
NewCleanUpReferenceOTU1142	0	1	0	2	0.316228	0.737	__Fungi..p__unidentified..c__unidentified..o__unidentified..f__unidentified..g__unidentified..s__unculturedsoil_fungus
NewCleanUpReferenceOTU1193Unassigned	0	1	1	6	0.316228	0.737
NewCleanUpReferenceOTU1592Unassigned	0	1	0	2	0.316228	0.737
NewCleanUpReferenceOTU1763Unassigned	0	1	0	2	0.316228	0.737
NewCleanUpReferenceOTU1839Unassigned	0	1	0	2	0.316228	0.737
NewCleanUpReferenceOTU1847Unassigned	0	1	0	2	0.316228	0.737
NewCleanUpReferenceOTU2274	0	1	0	2	0.316228	0.737	__Fungi..p__unidentified..c__unidentified..o__unidentified..f__unidentified..g__unidentified..s__unculturedsoil_fungus
NewCleanUpReferenceOTU2494	0	1	1	6	0.316228	0.737	__Fungi..p__unidentified..c__unidentified..o__unidentified..f__unidentified..g__unidentified..s__unculturedsoil_fungus
NewCleanUpReferenceOTU2758Unassigned	0	1	0	2	0.316228	0.737
GQ131878	0	0	1	3	0.316228	0.739	__Fungi..p__Ascomycota..c__unidentified..o__unidentified..f__unidentified..g__unidentified..s__unculturedAscomycota
GU174279	1	1	0	4	0.316228	0.74	__Fungi..p__unidentified..c__unidentified..o__unidentified..f__unidentified..g__unidentified..s__unculturedfungus
NewCleanUpReferenceOTU1663	0	0	1	3	0.316228	0.74	__Fungi..p__unidentified..c__unidentified..o__unidentified..f__unidentified..g__unidentified..s__unculturedsoil_fungus
NewCleanUpReferenceOTU1947	0	1	0	2	0.316228	0.74	__Fungi..p__unidentified..c__unidentified..o__unidentified..f__unidentified..g__unidentified..s__unculturedsoil_fungus
NewCleanUpReferenceOTU2539	1	0	1	5	0.316228	0.74	__Fungi..p__Ascomycota..c__Sordariomycetes..o__Hypocreales..f__Nectriaceae..g__Fusarium
NewCleanUpReferenceOTU580	0	1	1	6	0.316228	0.741	__Fungi..p__Ascomycota..c__unidentified..o__unidentified..f__unidentified..g__unidentified..s__unculturedAscomycota
NewCleanUpReferenceOTU1575	0	0	1	3	0.316228	0.742	__Fungi..p__Ascomycota..c__Dothideomycetes..o__Pleosporales..f__Phaeosphaeriaceae..g__Ophiosphaerella..s__Ophiosphaerella_agrostis
AY154696	0	1	0	2	0.316228	0.743	__Fungi..p__unidentified..c__unidentified..o__unidentified..f__unidentified..g__unidentified..s__unculturedsoil_fungus
FM177664	1	0	1	5	0.316228	0.743	__Fungi..p__Basidiomycota..c__unidentified..o__unidentified..f__unidentified..g__unidentified..s__unculturedBasidiomycota
NewCleanUpReferenceOTU1003	0	1	1	6	0.316228	0.743	__Fungi..p__unidentified..c__unidentified..o__unidentified..f__unidentified..g__unidentified..s__unculturedfungus
NewCleanUpReferenceOTU2650Unassigned	1	0	0	1	0.316228	0.743
NewCleanUpReferenceOTU53	1	1	0	4	0.316228	0.747	__Fungi..p__unidentified..c__unidentified..o__unidentified..f__unidentified..g__unidentified..s__unculturedfungus
NewCleanUpReferenceOTU1555Unassigned	1	1	0	4	0.316228	0.747
NewCleanUpReferenceOTU1815Unassigned	0	1	1	6	0.316228	0.747
NewCleanUpReferenceOTU2317	0	0	1	3	0.316228	0.747	__Fungi..p__unidentified..c__unidentified..o__unidentified..f__unidentified..g__unidentified..s__unculturedfungus
NewCleanUpReferenceOTU2592Unassigned	1	1	0	4	0.316228	0.747
NewCleanUpReferenceOTU2940	0	0	1	3	0.316228	0.747	__Fungi..p__unidentified..c__unidentified..o__unidentified..f__unidentified..g__unidentified..s__unculturedfungus
FJ760641	0	0	1	3	0.316228	0.749	__Fungi..p__unidentified..c__unidentified..o__unidentified..f__unidentified..g__unidentified..s__unculturedfungus
JN859290	1	0	1	5	0.316228	0.75	__Fungi..p__Ascomycota..c__Dothideomycetes..o__Incertae_sedis..f__Incertae_sedis..g__Rhizopycnis..s__Rhizopycnis_vagum
NewCleanUpReferenceOTU507Unassigned	0	1	1	6	0.316228	0.751
NewCleanUpReferenceOTU983Unassigned	0	1	1	6	0.316228	0.751
NewCleanUpReferenceOTU1938Unassigned	0	1	0	2	0.316228	0.751
NewCleanUpReferenceOTU1300	0	1	1	6	0.316228	0.752	__Fungi..p__unidentified..c__unidentified..o__unidentified..f__unidentified..g__unidentified..s__unculturedfungus
NewCleanUpReferenceOTU2958	0	1	0	2	0.316228	0.755	__Fungi..p__unidentified..c__unidentified..o__unidentified..f__unidentified..g__unidentified..s__unculturedfungus
NewCleanUpReferenceOTU237	1	0	1	5	0.316228	0.761	__Fungi..p__unidentified..c__unidentified..o__unidentified..f__unidentified..g__unidentified..s__unculturedsoil_fungus
NewCleanUpReferenceOTU1198Unassigned	1	0	0	1	0.316228	0.766
NewCleanUpReferenceOTU2747	0	1	0	2	0.316228	0.772	__Fungi..p__Ascomycota
NewCleanUpReferenceOTU1928	0	1	1	6	0.25	0.8	__Fungi..p__unidentified..c__unidentified..o__unidentified..f__unidentified..g__unidentified..s__unculturedfungus
NewCleanUpReferenceOTU2000	0	0	1	3	0.25	0.8	__Fungi..p__Ascomycota..c__unidentified..o__unidentified..f__unidentified..g__unidentified..s__unculturedAscomycota
NewCleanUpReferenceOTU851Unassigned	0	1	0	2	0.25	0.801
NewCleanUpReferenceOTU1136	0	1	1	6	0.25	0.802	__Fungi..p__unidentified..c__unidentified..o__unidentified..f__unidentified..g__unidentified..s__unculturedsoil_fungus
NewReferenceOTU14	0	1	1	6	0.25	0.805	__Fungi..p__unidentified..c__unidentified..o__unidentified..f__unidentified..g__unidentified..s__unculturedfungus
NewReferenceOTU11	0	1	1	6	0.25	0.807	__Fungi..p__unidentified..c__unidentified..o__unidentified..f__unidentified..g__unidentified..s__unculturedsoil_fungus
NewCleanUpReferenceOTU2367	1	0	0	1	0.25	0.807	__Fungi..p__Ascomycota..c__Sordariomycetes..o__Incertae_sedis..f__Plectosphaerellaceae..g__Plectosphaerella
NewCleanUpReferenceOTU1301	0	1	0	2	0.25	0.809	__Fungi..p__unidentified..c__unidentified..o__unidentified..f__unidentified..g__unidentified..s__unculturedsoil_fungus
NewCleanUpReferenceOTU1935Unassigned	0	1	0	2	0.25	0.809
NewCleanUpReferenceOTU1726Unassigned	0	1	1	6	0.25	0.81
NewCleanUpReferenceOTU2364	1	0	0	1	0.25	0.811	__Fungi..p__unidentified..c__unidentified..o__unidentified..f__unidentified..g__unidentified
NewCleanUpReferenceOTU2495Unassigned	0	0	1	3	0.25	0.811
FJ758841	0	1	1	6	0.25	0.814	__Fungi..p__unidentified..c__unidentified..o__unidentified..f__unidentified..g__unidentified..s__unculturedfungus
AF191550	0	1	1	6	0.25	0.815	__Fungi..p__Ascomycota..c__Dothideomycetes..o__Pleosporales..f__Phaeosphaeriaceae..g__Ophiosphaerella..s__Ophiosphaerella_agrostis
NewCleanUpReferenceOTU2165Unassigned	0	0	1	3	0.25	0.816
AM901740	0	1	1	6	0.25	0.818	__Fungi..p__unidentified..c__unidentified..o__unidentified..f__unidentified..g__unidentified
NewCleanUpReferenceOTU164	1	1	0	4	0.235702	0.818	__Fungi..p__Basidiomycota..c__Agaricomycetes..o__Corticiales..f__Corticiaceae..g__Rhizoctonia
NewCleanUpReferenceOTU2484Unassigned	0	1	0	2	0.25	0.82
NewCleanUpReferenceOTU232	0	1	1	6	0.25	0.824	__Fungi..p__Ascomycota..c__unidentified..o__unidentified..f__unidentified..g__unidentified..s__unculturedAscomycota
NewCleanUpReferenceOTU45	1	1	0	4	0.25	0.825	__Fungi..p__Ascomycota..c__Sordariomycetes..o__Hypocreales..f__Nectriaceae
NewCleanUpReferenceOTU227Unassigned	1	0	0	1	0.25	0.825
NewCleanUpReferenceOTU1777	0	1	1	6	0.235702	0.826	__Fungi..p__unidentified..c__unidentified..o__unidentified..f__unidentified..g__unidentified..s__unculturedsoil_fungus
GU721783	0	0	1	3	0.25	0.827	__Fungi..p__unidentified..c__unidentified..o__unidentified..f__unidentified..g__unidentified..s__unculturedfungus
NewCleanUpReferenceOTU1059Unassigned	0	1	1	6	0.25	0.827
NewCleanUpReferenceOTU488Unassigned	1	1	0	4	0.25	0.828
NewCleanUpReferenceOTU1566	1	1	0	4	0.25	0.829	__Fungi..p__Ascomycota..c__Sordariomycetes..o__Hypocreales..f__Nectriaceae..g__Fusarium
NewCleanUpReferenceOTU82Unassigned	1	1	0	4	0.25	0.83
NewCleanUpReferenceOTU2051	0	1	1	6	0.235702	0.83	__Fungi..p__unidentified..c__unidentified..o__unidentified..f__unidentified..g__unidentified..s__unculturedfungus
GU721574	1	1	0	4	0.235702	0.832	__Fungi..p__unidentified..c__unidentified..o__unidentified..f__unidentified..g__unidentified..s__unculturedfungus
JQ666344	1	1	0	4	0.25	0.834	__Fungi..p__unidentified..c__unidentified..o__unidentified..f__unidentified..g__unidentified
EU750682	1	0	0	1	0.235702	0.835	__Fungi..p__Ascomycota..c__Sordariomycetes..o__Hypocreales..f__Nectriaceae..g__Fusarium
NewReferenceOTU29Unassigned	1	1	0	4	0.25	0.836
NewCleanUpReferenceOTU1067	0	0	1	3	0.25	0.839	__Fungi..p__unidentified..c__unidentified..o__unidentified..f__unidentified..g__unidentified
NewCleanUpReferenceOTU19	0	1	0	2	0.25	0.842	__Fungi..p__unidentified..c__unidentified..o__unidentified..f__unidentified..g__unidentified..s__unculturedsoil_fungus
NewCleanUpReferenceOTU348Unassigned	0	1	0	2	0.25	0.842
GU370752	0	1	0	2	0.342997	1	__Fungi..p__unidentified..c__unidentified..o__unidentified..f__unidentified..g__unidentified..s__unculturedfungus
DQ420958	0	1	0	2	0.175412	1	__Fungi..p__unidentified..c__unidentified..o__unidentified..f__unidentified..g__unidentified
AB245444	0	0	1	3	0.342997	1	__Fungi..p__Basidiomycota..c__Agaricomycetes..o__Agaricales..f__Schizophyllaceae..g__Schizophyllum
FJ777179	1	0	0	1	0.342997	1	__Fungi..p__unidentified..c__unidentified..o__unidentified..f__unidentified..g__unidentified
GU391996	0	0	1	3	0.342997	1	__Fungi..p__Ascomycota..c__Dothideomycetes..o__Pleosporales..f__Pleosporaceae
EU552132	0	1	0	2	0.188982	1	__Fungi..p__unidentified..c__unidentified..o__unidentified..f__unidentified..g__unidentified..s__unculturedsoil_fungus
GQ512074	1	1	0	4	0.158114	1	__Fungi..p__unidentified..c__unidentified..o__unidentified..f__unidentified..g__unidentified..s__unculturedfungus
HQ630982	1	0	0	1	0.342997	1	__Fungi..p__unidentified..c__unidentified..o__unidentified..f__unidentified..g__unidentified
GQ519487	0	0	1	3	0.342997	1	__Fungi..p__unidentified..c__unidentified..o__unidentified..f__unidentified..g__unidentified..s__unculturedfungus
JN905025	0	0	1	3	0.342997	1	__Fungi..p__unidentified..c__unidentified..o__unidentified..f__unidentified..g__unidentified..s__unculturedfungus
JF300399	0	1	0	2	0	1	__Fungi..p__unidentified..c__unidentified..o__unidentified..f__unidentified..g__unidentified..s__unculturedfungus
JF300397	0	1	0	2	0.175412	1	__Fungi..p__Ascomycota..c__Sordariomycetes..o__Hypocreales..f__Nectriaceae..g__Fusarium..s__Fusarium_sp_JJP_2009a
GU721692	0	1	1	6	0.25	1	__Fungi..p__unidentified..c__unidentified..o__unidentified..f__unidentified..g__unidentified..s__unculturedfungus
FJ762736	0	1	1	6	0.25	1	__Fungi..p__unidentified..c__unidentified..o__unidentified..f__unidentified..g__unidentified..s__unculturedfungus
AM901843	1	0	1	5	0.25	1	__Fungi..p__Ascomycota
GU721592	1	0	0	1	0.342997	1	__Fungi..p__unidentified..c__unidentified..o__unidentified..f__unidentified..g__unidentified..s__unculturedfungus
JQ666393	1	0	1	5	0.161165	1	__Fungi..p__unidentified..c__unidentified..o__unidentified..f__unidentified..g__unidentified..s__unculturedsoil_fungus
FJ778090	0	0	1	3	0.342997	1	__Fungi..p__Ascomycota..c__Sordariomycetes..o__Hypocreales..f__Incertae_sedis..g__Stachybotrys
JN207242	1	0	0	1	0.342997	1	__Fungi..p__Ascomycota..c__Dothideomycetes..o__Pleosporales..f__Pleosporaceae
GQ510076	1	0	1	5	0.342997	1	__Fungi..p__unidentified..c__unidentified..o__unidentified..f__unidentified..g__unidentified..s__unculturedfungus
AM902032	0	0	1	3	0.188982	1	__Fungi..p__unidentified..c__unidentified..o__unidentified..f__unidentified..g__unidentified..s__unculturedsoil_fungus
HQ631040	1	0	0	1	0.342997	1	__Fungi..p__Ascomycota..c__Eurotiomycetes..o__Eurotiales..f__Trichocomaceae..g__Penicillium
GQ229071	1	0	0	1	0.342997	1	__Fungi..p__Ascomycota..c__Eurotiomycetes..o__Eurotiales..f__Trichocomaceae..g__Aspergillus..s__Aspergillus_niger
GU721312	1	0	0	1	0.342997	1	__Fungi..p__unidentified..c__unidentified..o__unidentified..f__unidentified..g__unidentified..s__unculturedfungus
JF926974	0	1	0	2	0.342997	1	__Fungi..p__Ascomycota
AJ937754	0	1	0	2	0.342997	1	__Fungi..p__Ascomycota..c__Eurotiomycetes..o__Eurotiales..f__Trichocomaceae..g__Aspergillus..s__Aspergillus_versicolor
FJ210547	0	1	1	6	0.25	1	__Fungi..p__Ascomycota..c__Sordariomycetes..o__Diaporthales..f__Valsaceae..g__Phomopsis
EU750691	0	1	1	6	0.25	1	__Fungi..p__Ascomycota
FJ455522	0	1	0	2	0.342997	1	__Fungi..p__Ascomycota..c__Sordariomycetes..o__Incertae_sedis..f__Glomerellaceae..g__Glomerella..s__Glomerella_acutata
GQ512866	0	0	1	3	0.342997	1	__Fungi..p__unidentified..c__unidentified..o__unidentified..f__unidentified..g__unidentified..s__unculturedfungus
AB581220	1	0	0	1	0.342997	1	__Fungi..p__unidentified..c__unidentified..o__unidentified..f__unidentified..g__unidentified
HM162228	0	1	0	2	0.175412	1	__Fungi..p__Ascomycota..c__Sordariomycetes..o__Hypocreales..f__Nectriaceae..g__Fusarium
GQ516394	1	0	0	1	0.342997	1	__Fungi..p__unidentified..c__unidentified..o__unidentified..f__unidentified..g__unidentified..s__unculturedfungus
GU721713	0	0	1	3	0.342997	1	__Fungi..p__unidentified..c__unidentified..o__unidentified..f__unidentified..g__unidentified..s__unculturedfungus
GQ120973	1	0	0	1	0.342997	1	__Fungi..p__Ascomycota..c__Eurotiomycetes..o__Eurotiales..f__Trichocomaceae..g__Aspergillus..s__Aspergillus_niger
EU330629	0	1	1	6	0.25	1	__Fungi..p__Ascomycota..c__Sordariomycetes..o__Hypocreales..f__Nectriaceae..g__Fusarium
FJ439584	1	0	0	1	0.342997	1	__Fungi..p__Ascomycota..c__Dothideomycetes..o__Pleosporales
GU721583	0	1	0	2	0.342997	1	__Fungi..p__Ascomycota..c__Dothideomycetes..o__Botryosphaeriales..f__Botryosphaeriaceae
HM162227	0	1	1	6	0.25	1	__Fungi..p__unidentified..c__unidentified..o__unidentified..f__unidentified..g__unidentified..s__unculturedfungus
FJ757601	0	0	1	3	0.342997	1	__Fungi..p__Ascomycota
JQ666474	0	1	0	2	0	1	__Fungi..p__unidentified..c__unidentified..o__unidentified..f__unidentified..g__unidentified
AJ301962	1	1	0	4	0.25	1	__Fungi
FJ824809	1	0	0	1	0.342997	1	__Fungi..p__Ascomycota..c__Sordariomycetes..o__Hypocreales..f__Clavicipitaceae..g__Nomuraea..s__Nomuraea_rileyi
HM162129	0	1	1	6	0.25	1	__Fungi..p__unidentified..c__unidentified..o__unidentified..f__unidentified..g__unidentified..s__unculturedfungus
JN681281	0	0	1	3	0.342997	1	__Fungi..p__Ascomycota
AB236001	1	1	0	4	0.25	1	__Fungi..p__Ascomycota..c__Sordariomycetes..o__Hypocreales..f__Nectriaceae
FJ196603	0	1	1	6	0.161165	1	__Fungi..p__Ascomycota..c__Sordariomycetes..o__Incertae_sedis..f__Plectosphaerellaceae..g__Plectosphaerella
HQ631062	0	0	1	3	0.342997	1	__Fungi..p__Ascomycota
JN905441	1	0	0	1	0.342997	1	__Fungi..p__unidentified..c__unidentified..o__unidentified..f__unidentified..g__unidentified..s__unculturedfungus
AM901979	1	0	0	1	0.342997	1	__Fungi..p__Basidiomycota..c__unidentified..o__unidentified..f__unidentified..g__unidentified..s__unculturedBasidiomycota
JN904666	0	1	0	2	0.342997	1	__Fungi..p__unidentified..c__unidentified..o__unidentified..f__unidentified..g__unidentified..s__unculturedfungus
FN562027	0	1	0	2	0	1	__Fungi..p__Ascomycota
GU721572	0	1	0	2	0.25	1	__Fungi..p__unidentified..c__unidentified..o__unidentified..f__unidentified..g__unidentified..s__unculturedfungus
JF907594	0	0	1	3	0.342997	1	__Fungi..p__Ascomycota..c__Saccharomycetes..o__Saccharomycetales..f__Dipodascaceae..g__Galactomyces..s__Galactomyces_geotrichum
JN906613	1	0	0	1	0.342997	1	__Fungi..p__unidentified..c__unidentified..o__unidentified..f__unidentified..g__unidentified..s__unculturedfungus
FM866392	1	0	0	1	0.342997	1	__Fungi..p__Basidiomycota..c__Agaricomycetes..o__Cantharellales..f__Ceratobasidiaceae..g__Thanatephorus..s__Rhizoctonia_solani
FJ196607	1	0	1	5	0.25	1	__Fungi..p__Ascomycota..c__Sordariomycetes..o__Incertae_sedis..f__Plectosphaerellaceae..g__Plectosphaerella
AM901881	1	0	0	1	0.342997	1	__Fungi..p__Ascomycota..c__Eurotiomycetes..o__Eurotiales..f__Trichocomaceae..g__Penicillium
GQ525984	1	0	0	1	0	1	__Fungi..p__unidentified..c__unidentified..o__unidentified..f__unidentified..g__unidentified..s__unculturedfungus
EU301643	1	0	0	1	0.342997	1	__Fungi..p__Basidiomycota..c__Agaricomycetes..o__Polyporales
AB505424	0	1	0	2	0.342997	1	__Fungi..p__Ascomycota..c__Eurotiomycetes..o__Eurotiales..f__Trichocomaceae..g__Penicillium
JN905964	1	0	1	5	0.25	1	__Fungi..p__Basidiomycota..c__Agaricomycetes..o__Polyporales..f__Sistotremataceae..g__Sistotrema
AF281178	0	0	1	3	0.342997	1	__Fungi..p__Ascomycota..c__Sordariomycetes..o__Hypocreales..f__Clavicipitaceae..g__Claviceps..s__Claviceps_purpurea
GU721332	1	1	0	4	0.158114	1	__Fungi..p__unidentified..c__unidentified..o__unidentified..f__unidentified..g__unidentified..s__unculturedfungus
EU489902	1	0	0	1	0.161165	1	__Fungi..p__unidentified..c__unidentified..o__unidentified..f__unidentified..g__unidentified..s__unculturedfungus
FJ762572	0	1	0	2	0	1	__Fungi..p__unidentified..c__unidentified..o__unidentified..f__unidentified..g__unidentified..s__unculturedfungus
EU490021	0	1	0	2	0.158114	1	__Fungi..p__Ascomycota..c__Sordariomycetes..o__Hypocreales..f__Nectriaceae..g__Fusarium
HM162121	0	1	1	6	0.161165	1	__Fungi..p__unidentified..c__unidentified..o__unidentified..f__unidentified..g__unidentified..s__unculturedfungus
HQ631068	0	1	0	2	0.175412	1	__Fungi..p__unidentified..c__unidentified..o__unidentified..f__unidentified..g__unidentified
FN430618	1	0	0	1	0.342997	1	__Fungi..p__unidentified..c__unidentified..o__unidentified..f__unidentified..g__unidentified..s__unculturedfungus
GQ866206	0	1	1	6	0.342997	1	__Fungi..p__Ascomycota..c__Sordariomycetes..o__Hypocreales..f__Nectriaceae..g__Fusarium
JN906266	1	0	0	1	0.342997	1	__Fungi..p__unidentified..c__unidentified..o__unidentified..f__unidentified..g__unidentified..s__unculturedfungus
GQ866205	0	1	0	2	0.25	1	__Fungi..p__unidentified..c__unidentified..o__unidentified..f__unidentified..g__unidentified..s__unculturedfungus
JQ666595	1	0	0	1	0.342997	1	__Fungi..p__unidentified..c__unidentified..o__unidentified..f__unidentified..g__unidentified..s__unculturedsoil_fungus
FJ612740	0	0	1	3	0.342997	1	__Fungi..p__Ascomycota..c__Sordariomycetes..o__Hypocreales..f__Nectriaceae
AM901893	1	0	0	1	0.342997	1	__Fungi..p__unidentified..c__unidentified..o__unidentified..f__unidentified..g__unidentified..s__unculturedfungus
FJ760341	0	0	1	3	0.188982	1	__Fungi..p__unidentified..c__unidentified..o__unidentified..f__unidentified..g__unidentified..s__unculturedfungus
FJ761484	0	0	1	3	0.342997	1	__Fungi..p__unidentified..c__unidentified..o__unidentified..f__unidentified..g__unidentified..s__unculturedfungus
FJ759854	0	1	1	6	0.188982	1	__Fungi..p__Ascomycota..c__Sordariomycetes..o__Hypocreales..f__Nectriaceae..g__Fusarium
JN906448	1	0	0	1	0.342997	1	__Fungi..p__unidentified..c__unidentified..o__unidentified..f__unidentified..g__unidentified..s__unculturedfungus
GU566265	1	0	0	1	0.342997	1	__Fungi..p__Ascomycota..c__Sordariomycetes..o__Hypocreales..f__unidentified..g__unidentified..s__unculturedHypocreales
GQ120984	0	1	0	2	0.342997	1	__Fungi..p__unidentified..c__unidentified..o__unidentified..f__unidentified..g__unidentified
JF933767	1	1	0	4	0	1	__Fungi..p__unidentified..c__unidentified..o__unidentified..f__unidentified..g__unidentified..s__unculturedfungus
JN905813	1	0	0	1	0.25	1	__Fungi..p__Ascomycota..c__Sordariomycetes..o__Incertae_sedis..f__Plectosphaerellaceae..g__Plectosphaerella
EU480267	0	1	0	2	0.25	1	__Fungi..p__unidentified..c__unidentified..o__unidentified..f__unidentified..g__unidentified..s__unculturedsoil_fungus
GQ523832	0	1	1	6	0.25	1	__Fungi..p__unidentified..c__unidentified..o__unidentified..f__unidentified..g__unidentified..s__unculturedfungus
GU721975	1	0	0	1	0.342997	1	__Fungi..p__unidentified..c__unidentified..o__unidentified..f__unidentified..g__unidentified..s__unculturedfungus
FN397265	1	1	0	4	0.342997	1	__Fungi..p__Ascomycota..c__Sordariomycetes..o__Hypocreales..f__Nectriaceae
JQ666454	1	0	0	1	0.342997	1	__Fungi..p__unidentified..c__unidentified..o__unidentified..f__unidentified..g__unidentified..s__unculturedsoil_fungus
FJ778809	0	0	1	3	0.342997	1	__Fungi..p__unidentified..c__unidentified..o__unidentified..f__unidentified..g__unidentified..s__unculturedsoil_fungus
FJ762403	0	1	1	6	0.25	1	__Fungi..p__Ascomycota..c__unidentified..o__unidentified..f__unidentified..g__unidentified
HQ125612	1	0	0	1	0.342997	1	__Fungi..p__unidentified..c__unidentified..o__unidentified..f__unidentified..g__unidentified..s__unculturedfungus
AJ301922	0	1	0	2	0.342997	1	__Fungi..p__Ascomycota..c__Sordariomycetes..o__Incertae_sedis..f__Glomerellaceae..g__Glomerella..s__Glomerella_acutata
GU566297	1	0	1	5	0.175412	1	__Fungi..p__Ascomycota
GQ866214	1	0	1	5	0.25	1	__Fungi..p__unidentified..c__unidentified..o__unidentified..f__unidentified..g__unidentified..s__unculturedsoil_fungus
AM901917	1	1	0	4	0.25	1	__Fungi..p__unidentified..c__unidentified..o__unidentified..f__unidentified..g__unidentified..s__unculturedfungus
FN689690	1	1	0	4	0.175412	1	__Fungi..p__Ascomycota..c__Sordariomycetes..o__Hypocreales..f__Nectriaceae
EF397557	0	1	1	6	0.161165	1	__Fungi..p__Ascomycota
FJ213534	0	1	0	2	0.161165	1	__Fungi..p__unidentified..c__unidentified..o__unidentified..f__unidentified..g__unidentified..s__unculturedfungus
FJ624272	0	0	1	3	0.342997	1	__Fungi..p__Ascomycota
HM161939	1	0	1	5	0	1	__Fungi..p__Ascomycota..c__unidentified..o__unidentified..f__unidentified..g__unidentified..s__unculturedAscomycota
JF946055	1	0	0	1	0.342997	1	__Fungi..p__unidentified..c__unidentified..o__unidentified..f__unidentified..g__unidentified..s__unculturedfungus
GQ866198	0	0	1	3	0.175412	1	__Fungi..p__unidentified..c__unidentified..o__unidentified..f__unidentified..g__unidentified..s__unculturedfungus
EU490176	0	1	0	2	0.25	1	__Fungi..p__Ascomycota..c__unidentified..o__unidentified..f__unidentified..g__unidentified..s__unculturedAscomycota
GU721967	0	1	0	2	0.342997	1	__Fungi..p__unidentified..c__unidentified..o__unidentified..f__unidentified..g__unidentified..s__unculturedfungus
AB374079	0	0	1	3	0.342997	1	__Fungi..p__Ascomycota..c__Sordariomycetes..o__Hypocreales..f__Nectriaceae..g__Fusarium
GU721495	0	1	0	2	0.342997	1	__Fungi..p__unidentified..c__unidentified..o__unidentified..f__unidentified..g__unidentified..s__unculturedfungus
GU797139	0	1	1	6	0.175412	1	__Fungi..p__Ascomycota..c__Eurotiomycetes..o__Eurotiales..f__Trichocomaceae..g__Aspergillus..s__Aspergillus_versicolor
FJ762516	1	0	1	5	0.175412	1	__Fungi..p__unidentified..c__unidentified..o__unidentified..f__unidentified..g__unidentified..s__unculturedsoil_fungus
FJ762102	0	0	1	3	0.342997	1	__Fungi..p__unidentified..c__unidentified..o__unidentified..f__unidentified..g__unidentified..s__unculturedfungus
EU479962	0	1	1	6	0.342997	1	__Fungi..p__unidentified..c__unidentified..o__unidentified..f__unidentified..g__unidentified..s__unculturedsoil_fungus
EU301639	1	1	0	4	0.25	1	__Fungi..p__Ascomycota..c__Sordariomycetes..o__Sordariales..f__Chaetomiaceae..g__Chaetomium..s__Chaetomium_globosum
AY929128	0	1	0	2	0.342997	1	__Fungi..p__unidentified..c__unidentified..o__unidentified..f__unidentified..g__unidentified
FN548146	1	0	0	1	0.342997	1	__Fungi..p__Ascomycota..c__Eurotiomycetes..o__Eurotiales..f__Trichocomaceae..g__Penicillium
FJ762215	0	0	1	3	0.342997	1	__Fungi..p__unidentified..c__unidentified..o__unidentified..f__unidentified..g__unidentified..s__unculturedfungus
JQ666633	0	0	1	3	0.342997	1	__Fungi..p__unidentified..c__unidentified..o__unidentified..f__unidentified..g__unidentified..s__unculturedsoil_fungus
AM901903	0	0	1	3	0.342997	1	__Fungi..p__Basidiomycota
FJ882010	1	0	0	1	0.342997	1	__Fungi..p__unidentified..c__unidentified..o__unidentified..f__unidentified..g__unidentified
DQ420738	1	0	0	1	0.342997	1	__Fungi..p__Ascomycota
FJ761142	0	0	1	3	0.342997	1	__Fungi..p__unidentified..c__unidentified..o__unidentified..f__unidentified..g__unidentified..s__unculturedfungus
AF081468	0	1	0	2	0.342997	1	__Fungi..p__Ascomycota..c__Sordariomycetes..o__Hypocreales..f__Incertae_sedis..g__Stachybotrys
JN396386	1	0	0	1	0.342997	1	__Fungi..p__unidentified..c__unidentified..o__unidentified..f__unidentified..g__unidentified
AJ242900	0	1	1	6	0.342997	1	__Fungi..p__Basidiomycota..c__Agaricomycetes..o__Corticiales..f__Corticiaceae..g__Rhizoctonia
GU721811	0	1	0	2	0.342997	1	__Fungi..p__unidentified..c__unidentified..o__unidentified..f__unidentified..g__unidentified..s__unculturedfungus
JN942274	1	0	0	1	0.342997	1	__Fungi..p__Ascomycota..c__Dothideomycetes..o__Capnodiales..f__Mycosphaerellaceae..g__Cercospora
HQ631023	0	0	1	3	0.175412	1	__Fungi..p__unidentified..c__unidentified..o__unidentified..f__unidentified..g__unidentified..s__unculturedfungus
HQ211528	1	0	0	1	0.342997	1	__Fungi..p__Ascomycota
GU721683	0	0	1	3	0	1	__Fungi..p__unidentified..c__unidentified..o__unidentified..f__unidentified..g__unidentified..s__unculturedfungus
AB025992	0	1	0	2	0.342997	1	__Fungi..p__Basidiomycota..c__Microbotryomycetes..o__Sporidiobolales..f__Incertae_sedis..g__Rhodotorula
HM162054	0	0	1	3	0.342997	1	__Fungi..p__unidentified..c__unidentified..o__unidentified..f__unidentified..g__unidentified
FJ761131	0	1	0	2	0.342997	1	__Fungi..p__unidentified..c__unidentified..o__unidentified..f__unidentified..g__unidentified..s__unculturedfungus
FN397225	0	1	0	2	0.342997	1	__Fungi..p__Ascomycota..c__Sordariomycetes..o__Hypocreales..f__Incertae_sedis..g__Myrothecium
FN397224	1	0	1	5	0.25	1	__Fungi..p__unidentified..c__unidentified..o__unidentified..f__unidentified..g__unidentified..s__unculturedfungus
JF945550	1	0	1	5	0.25	1	__Fungi..p__unidentified..c__unidentified..o__unidentified..f__unidentified..g__unidentified..s__unculturedfungus
GU721732	1	0	1	5	0.158114	1	__Fungi..p__unidentified..c__unidentified..o__unidentified..f__unidentified..g__unidentified..s__unculturedfungus
FN548157	0	0	1	3	0.161165	1	__Fungi..p__Ascomycota..c__unidentified..o__unidentified..f__unidentified..g__unidentified
FJ779089	0	0	1	3	0.342997	1	__Fungi..p__Ascomycota..c__Leotiomycetes..o__Helotiales..f__unidentified..g__unidentified
AM901910	1	0	0	1	0.342997	1	__Fungi..p__Basidiomycota..c__unidentified..o__unidentified..f__unidentified..g__unidentified..s__unculturedBasidiomycota
GQ229075	0	0	1	3	0.342997	1	__Fungi..p__Ascomycota..c__Sordariomycetes..o__Hypocreales..f__Nectriaceae
GQ525731	0	0	1	3	0.188982	1	__Fungi..p__unidentified..c__unidentified..o__unidentified..f__unidentified..g__unidentified..s__unculturedfungus
JF933754	0	1	1	6	0.25	1	__Fungi..p__unidentified..c__unidentified..o__unidentified..f__unidentified..g__unidentified..s__unculturedfungus
HQ260041	0	1	0	2	0.342997	1	__Fungi..p__unidentified..c__unidentified..o__unidentified..f__unidentified..g__unidentified..s__unculturedfungus
JN905688	1	0	0	1	0.342997	1	__Fungi..p__unidentified..c__unidentified..o__unidentified..f__unidentified..g__unidentified..s__unculturedfungus
GU065532	1	0	0	1	0.342997	1	__Fungi..p__unidentified..c__unidentified..o__unidentified..f__unidentified..g__unidentified..s__unculturedfungus
AB625456	1	0	0	1	0.342997	1	__Fungi..p__Chytridiomycota..c__Chytridiomycetes..o__Olpidiaceae..f__Olpidium..g__Olpidium_brassicae..s__Olpidium_brassicae
AY301024	1	1	0	4	0.25	1	__Fungi..p__Basidiomycota..c__Tremellomycetes..o__Filobasidiales..f__Filobasidiaceae..g__Cryptococcus..s__Cryptococcus_luteolus
HM239927	0	0	1	3	0.342997	1	__Fungi..p__Ascomycota..c__unidentified..o__unidentified..f__unidentified..g__unidentified..s__unculturedAscomycota
HQ630992	0	1	0	2	0.342997	1	__Fungi..p__Ascomycota
GU461431	0	1	0	2	0.342997	1	__Fungi
GU721778	0	0	1	3	0.25	1	__Fungi..p__unidentified..c__unidentified..o__unidentified..f__unidentified..g__unidentified..s__unculturedfungus
JN905464	0	1	0	2	0.342997	1	__Fungi..p__unidentified..c__unidentified..o__unidentified..f__unidentified..g__unidentified..s__unculturedfungus
GU721777	1	0	1	5	0.342997	1	__Fungi..p__unidentified..c__unidentified..o__unidentified..f__unidentified..g__unidentified..s__unculturedfungus
GU721774	0	1	1	6	0	1	__Fungi..p__unidentified..c__unidentified..o__unidentified..f__unidentified..g__unidentified..s__unculturedfungus
AY123741	1	0	0	1	0.158114	1	__Fungi..p__Ascomycota..c__Sordariomycetes..o__Hypocreales..f__Nectriaceae
AM901907	1	0	1	5	0.25	1	__Fungi..p__unidentified..c__unidentified..o__unidentified..f__unidentified..g__unidentified..s__unculturedfungus
DQ279837	0	1	1	6	0.342997	1	__Fungi..p__unidentified..c__unidentified..o__unidentified..f__unidentified..g__unidentified..s__unculturedfungus
JF933752	0	1	1	6	0.161165	1	__Fungi..p__Ascomycota..c__unidentified..o__unidentified..f__unidentified..g__unidentified..s__unculturedAscomycota
AJ301942	0	1	0	2	0.342997	1	__Fungi..p__Ascomycota..c__Sordariomycetes
GU721684	1	0	0	1	0	1	__Fungi..p__unidentified..c__unidentified..o__unidentified..f__unidentified..g__unidentified..s__unculturedfungus
FJ235085	0	1	0	2	0.342997	1	__Fungi..p__Ascomycota..c__Sordariomycetes..o__Hypocreales..f__Incertae_sedis..g__Myrothecium
JQ247402	0	1	0	2	0.342997	1	__Fungi..p__unidentified..c__unidentified..o__unidentified..f__unidentified..g__unidentified
HQ631036	0	1	0	2	0.188982	1	__Fungi..p__Ascomycota..c__Sordariomycetes..o__Hypocreales..f__Nectriaceae..g__Fusarium
GU056004	1	0	0	1	0.342997	1	__Fungi..p__Ascomycota..c__Sordariomycetes..o__Hypocreales..f__unidentified..g__unidentified..s__unculturedHypocreales
NewReferenceOTU18	0	0	1	3	0.342997	1	__Fungi..p__unidentified..c__unidentified..o__unidentified..f__unidentified..g__unidentified
NewReferenceOTU19Unassigned	0	1	1	6	0.175412	1
NewReferenceOTU38Unassigned	0	1	1	6	0.342997	1
NewReferenceOTU39	0	1	1	6	0.25	1	__Fungi..p__Ascomycota..c__Sordariomycetes..o__Hypocreales
NewReferenceOTU34	0	1	1	6	0.342997	1	__Fungi..p__unidentified..c__unidentified..o__unidentified..f__unidentified..g__unidentified..s__unculturedfungus
NewReferenceOTU13Unassigned	1	0	1	5	0.161165	1
NewReferenceOTU32Unassigned	0	1	0	2	0.158114	1
NewReferenceOTU33Unassigned	0	1	1	6	0.188982	1
NewReferenceOTU0Unassigned	0	1	1	6	0.342997	1
NewReferenceOTU2Unassigned	0	1	1	6	0.342997	1
NewReferenceOTU4	1	0	0	1	0.188982	1	__Fungi..p__unidentified..c__unidentified..o__unidentified..f__unidentified..g__unidentified..s__unculturedfungus
NewReferenceOTU12Unassigned	1	0	0	1	0.175412	1
NewReferenceOTU15	0	1	1	6	0.342997	1	__Fungi..p__unidentified..c__unidentified..o__unidentified..f__unidentified..g__unidentified..s__unculturedsoil_fungus
NewReferenceOTU36Unassigned	1	0	0	1	0.158114	1
NewReferenceOTU22	0	0	1	3	0.342997	1	__Fungi..p__Ascomycota..c__unidentified..o__unidentified..f__unidentified..g__unidentified..s__unculturedAscomycota
NewReferenceOTU20Unassigned	0	1	1	6	0.158114	1
NewReferenceOTU27Unassigned	0	1	0	2	0.25	1
NewReferenceOTU25Unassigned	1	0	0	1	0.342997	1
NewReferenceOTU24Unassigned	0	1	1	6	0.342997	1
NewReferenceOTU28Unassigned	0	1	1	6	0.342997	1
NewReferenceOTU26	1	0	0	1	0.188982	1	__Fungi..p__Ascomycota..c__Sordariomycetes..o__Phyllachorales..f__Phyllachoraceae..g__Colletotrichum
NewCleanUpReferenceOTU4Unassigned	1	0	0	1	0.342997	1
NewCleanUpReferenceOTU5	0	1	0	2	0.342997	1	__Fungi..p__unidentified..c__unidentified..o__unidentified..f__unidentified..g__unidentified..s__unculturedfungus
NewCleanUpReferenceOTU8	1	0	0	1	0.342997	1	__Fungi..p__Ascomycota..c__Dothideomycetes..o__Pleosporales
NewCleanUpReferenceOTU16Unassigned	1	1	0	4	0.25	1
NewCleanUpReferenceOTU17Unassigned	0	1	0	2	0.342997	1
NewCleanUpReferenceOTU20Unassigned	0	1	0	2	0.342997	1
NewCleanUpReferenceOTU22	1	1	0	4	0.25	1	__Fungi..p__Ascomycota..c__Sordariomycetes..o__Phyllachorales..f__Phyllachoraceae..g__Colletotrichum
NewCleanUpReferenceOTU24Unassigned	0	1	0	2	0.342997	1
NewCleanUpReferenceOTU28Unassigned	0	1	0	2	0.342997	1
NewCleanUpReferenceOTU31Unassigned	1	1	0	4	0.25	1
NewCleanUpReferenceOTU37	1	0	0	1	0.342997	1	__Fungi
NewCleanUpReferenceOTU39Unassigned	1	0	0	1	0.342997	1
NewCleanUpReferenceOTU40	0	0	1	3	0.342997	1	__Fungi..p__unidentified..c__unidentified..o__unidentified..f__unidentified..g__unidentified..s__unculturedfungus
NewCleanUpReferenceOTU46	0	1	0	2	0.342997	1	__Fungi..p__unidentified..c__unidentified..o__unidentified..f__unidentified..g__unidentified..s__unculturedsoil_fungus
NewCleanUpReferenceOTU47Unassigned	1	0	0	1	0.342997	1
NewCleanUpReferenceOTU52Unassigned	0	1	0	2	0.342997	1
NewCleanUpReferenceOTU54Unassigned	0	1	1	6	0.175412	1
NewCleanUpReferenceOTU57	0	1	0	2	0.342997	1	__Fungi..p__unidentified..c__unidentified..o__unidentified..f__unidentified..g__unidentified..s__unculturedfungus
NewCleanUpReferenceOTU58Unassigned	1	1	0	4	0.25	1
NewCleanUpReferenceOTU62	1	0	0	1	0.342997	1	__Fungi..p__Ascomycota..c__Saccharomycetes..o__Saccharomycetales..f__Dipodascaceae..g__Galactomyces..s__Galactomyces_geotrichum
NewCleanUpReferenceOTU64	1	0	0	1	0.342997	1	__Fungi..p__Basidiomycota..c__Agaricomycetes..o__Cantharellales..f__Ceratobasidiaceae..g__Ceratobasidium
NewCleanUpReferenceOTU66	1	0	1	5	0.25	1	__Fungi..p__unidentified..c__unidentified..o__unidentified..f__unidentified..g__unidentified..s__unculturedfungus
NewCleanUpReferenceOTU67Unassigned	1	1	0	4	0	1
NewCleanUpReferenceOTU70	0	0	1	3	0.188982	1	__Fungi..p__Ascomycota..c__unidentified..o__unidentified..f__unidentified..g__unidentified..s__unculturedAscomycota
NewCleanUpReferenceOTU74	0	1	0	2	0.342997	1	__Fungi..p__unidentified..c__unidentified..o__unidentified..f__unidentified..g__unidentified..s__unculturedfungus
NewCleanUpReferenceOTU78	0	0	1	3	0.342997	1	__Fungi..p__unidentified..c__unidentified..o__unidentified..f__unidentified..g__unidentified..s__unculturedfungus
NewCleanUpReferenceOTU79	0	0	1	3	0.188982	1	__Fungi..p__Ascomycota..c__unidentified..o__unidentified..f__unidentified..g__unidentified..s__unculturedAscomycota
NewCleanUpReferenceOTU84	0	1	1	6	0.25	1	__Fungi..p__unidentified..c__unidentified..o__unidentified..f__unidentified..g__unidentified..s__unculturedfungus
NewCleanUpReferenceOTU85Unassigned	0	1	0	2	0.342997	1
NewCleanUpReferenceOTU86Unassigned	0	1	0	2	0.342997	1
NewCleanUpReferenceOTU91	0	0	1	3	0.158114	1	__Fungi..p__Ascomycota..c__unidentified..o__unidentified..f__unidentified..g__unidentified..s__unculturedAscomycota
NewCleanUpReferenceOTU92Unassigned	0	1	0	2	0.342997	1
NewCleanUpReferenceOTU93	0	0	1	3	0.188982	1	__Fungi
NewCleanUpReferenceOTU94Unassigned	0	1	1	6	0.25	1
NewCleanUpReferenceOTU99	0	0	1	3	0.342997	1	__Fungi..p__Ascomycota..c__Dothideomycetes..o__Pleosporales..f__Incertae_sedis..g__Phoma
NewCleanUpReferenceOTU101Unassigned	0	1	0	2	0.342997	1
NewCleanUpReferenceOTU113Unassigned	0	1	0	2	0.342997	1
NewCleanUpReferenceOTU116	1	1	0	4	0.25	1	__Fungi..p__unidentified..c__unidentified..o__unidentified..f__unidentified..g__unidentified..s__unculturedfungus
NewCleanUpReferenceOTU118	0	1	0	2	0.188982	1	__Fungi..p__unidentified..c__unidentified..o__unidentified..f__unidentified..g__unidentified..s__unculturedsoil_fungus
NewCleanUpReferenceOTU120Unassigned	0	1	0	2	0.342997	1
NewCleanUpReferenceOTU121Unassigned	0	1	0	2	0.342997	1
NewCleanUpReferenceOTU124Unassigned	1	1	0	4	0.25	1
NewCleanUpReferenceOTU130Unassigned	1	1	0	4	0.175412	1
NewCleanUpReferenceOTU132Unassigned	1	1	0	4	0.25	1
NewCleanUpReferenceOTU136Unassigned	0	1	0	2	0.188982	1
NewCleanUpReferenceOTU137Unassigned	1	0	1	5	0.25	1
NewCleanUpReferenceOTU140	1	0	0	1	0.342997	1	__Fungi..p__Ascomycota..c__Dothideomycetes..o__Pleosporales..f__unidentified..g__unidentified..s__Pleosporales_sp_MU_2009_4
NewCleanUpReferenceOTU141	0	1	0	2	0.342997	1	__Fungi..p__Ascomycota..c__Sordariomycetes..o__Incertae_sedis..f__Glomerellaceae..g__Glomerella..s__Glomerella_acutata
NewCleanUpReferenceOTU145Unassigned	0	1	0	2	0.342997	1
NewCleanUpReferenceOTU147	1	0	1	5	0.25	1	__Fungi..p__unidentified..c__unidentified..o__unidentified..f__unidentified..g__unidentified
NewCleanUpReferenceOTU150Unassigned	0	1	0	2	0.342997	1
NewCleanUpReferenceOTU167	0	1	0	2	0.188982	1	__Fungi..p__Ascomycota
NewCleanUpReferenceOTU168	0	1	1	6	0.25	1	__Fungi..p__Ascomycota..c__Sordariomycetes..o__Hypocreales..f__Nectriaceae..g__Fusarium
NewCleanUpReferenceOTU169Unassigned	0	1	0	2	0.342997	1
NewCleanUpReferenceOTU170	0	1	0	2	0.342997	1	__Fungi..p__unidentified..c__unidentified..o__unidentified..f__unidentified..g__unidentified..s__unculturedsoil_fungus
NewCleanUpReferenceOTU174	1	0	0	1	0.342997	1	__Fungi..p__Basidiomycota..c__Agaricomycetes..o__Cantharellales..f__Ceratobasidiaceae..g__Ceratobasidium
NewCleanUpReferenceOTU178Unassigned	0	1	0	2	0.342997	1
NewCleanUpReferenceOTU179Unassigned	0	1	1	6	0.25	1
NewCleanUpReferenceOTU184	0	0	1	3	0.342997	1	__Fungi..p__Ascomycota..c__Sordariomycetes..o__Diaporthales..f__Valsaceae..g__Phomopsis
NewCleanUpReferenceOTU193	1	0	0	1	0.342997	1	__Fungi..p__Basidiomycota..c__Agaricomycetes..o__Corticiales..f__Corticiaceae..g__Rhizoctonia
NewCleanUpReferenceOTU194	0	0	1	3	0.342997	1	__Fungi..p__unidentified..c__unidentified..o__unidentified..f__unidentified..g__unidentified..s__unculturedfungus
NewCleanUpReferenceOTU201	0	0	1	3	0.342997	1	__Fungi..p__unidentified..c__unidentified..o__unidentified..f__unidentified..g__unidentified..s__unculturedfungus
NewCleanUpReferenceOTU202Unassigned	0	1	0	2	0.342997	1
NewCleanUpReferenceOTU203	1	1	0	4	0.25	1	__Fungi..p__Ascomycota..c__Sordariomycetes..o__Hypocreales..f__Nectriaceae
NewCleanUpReferenceOTU211Unassigned	1	1	0	4	0.25	1
NewCleanUpReferenceOTU212	0	1	1	6	0.25	1	__Fungi..p__unidentified..c__unidentified..o__unidentified..f__unidentified..g__unidentified..s__unculturedfungus
NewCleanUpReferenceOTU218Unassigned	1	0	0	1	0.342997	1
NewCleanUpReferenceOTU221	1	1	0	4	0.25	1	__Fungi..p__Ascomycota
NewCleanUpReferenceOTU222Unassigned	1	1	0	4	0.25	1
NewCleanUpReferenceOTU228Unassigned	0	1	0	2	0.342997	1
NewCleanUpReferenceOTU231Unassigned	0	1	0	2	0.342997	1
NewCleanUpReferenceOTU233	0	0	1	3	0.342997	1	__Fungi..p__unidentified..c__unidentified..o__unidentified..f__unidentified..g__unidentified..s__unculturedfungus
NewCleanUpReferenceOTU241	1	0	1	5	0.25	1	__Fungi..p__unidentified..c__unidentified..o__unidentified..f__unidentified..g__unidentified..s__unculturedfungus
NewCleanUpReferenceOTU242Unassigned	1	1	0	4	0.25	1
NewCleanUpReferenceOTU243Unassigned	0	1	1	6	0.25	1
NewCleanUpReferenceOTU245Unassigned	1	1	0	4	0.25	1
NewCleanUpReferenceOTU246Unassigned	1	0	0	1	0.342997	1
NewCleanUpReferenceOTU249Unassigned	0	1	0	2	0.188982	1
NewCleanUpReferenceOTU253Unassigned	0	1	0	2	0.188982	1
NewCleanUpReferenceOTU256Unassigned	0	1	0	2	0.342997	1
NewCleanUpReferenceOTU262	1	1	0	4	0	1	__Fungi..p__unidentified..c__unidentified..o__unidentified..f__unidentified..g__unidentified..s__unculturedsoil_fungus
NewCleanUpReferenceOTU263Unassigned	0	1	0	2	0.342997	1
NewCleanUpReferenceOTU264	0	1	0	2	0.188982	1	__Fungi..p__Basidiomycota..c__Agaricomycetes..o__Corticiales..f__Corticiaceae..g__Rhizoctonia
NewCleanUpReferenceOTU268	0	1	0	2	0.342997	1	__Fungi..p__Ascomycota..c__Dothideomycetes..o__Pleosporales..f__Phaeosphaeriaceae..g__Ophiosphaerella..s__Ophiosphaerella_agrostis
NewCleanUpReferenceOTU277	0	1	0	2	0.342997	1	__Fungi..p__unidentified..c__unidentified..o__unidentified..f__unidentified..g__unidentified..s__unculturedfungus
NewCleanUpReferenceOTU283Unassigned	0	1	0	2	0.342997	1
NewCleanUpReferenceOTU284Unassigned	0	1	0	2	0.188982	1
NewCleanUpReferenceOTU285Unassigned	0	1	0	2	0.342997	1
NewCleanUpReferenceOTU286	1	1	0	4	0.25	1	__Fungi..p__unidentified..c__unidentified..o__unidentified..f__unidentified..g__unidentified..s__unculturedsoil_fungus
NewCleanUpReferenceOTU287	0	1	1	6	0.25	1	__Fungi..p__unidentified..c__unidentified..o__unidentified..f__unidentified..g__unidentified..s__unculturedsoil_fungus
NewCleanUpReferenceOTU291	1	0	0	1	0.342997	1	__Fungi
NewCleanUpReferenceOTU294Unassigned	0	1	0	2	0.342997	1
NewCleanUpReferenceOTU297Unassigned	1	1	0	4	0.25	1
NewCleanUpReferenceOTU300Unassigned	0	1	0	2	0.342997	1
NewCleanUpReferenceOTU304Unassigned	0	1	0	2	0.188982	1
NewCleanUpReferenceOTU306	1	0	0	1	0.342997	1	__Fungi..p__unidentified..c__unidentified..o__unidentified..f__unidentified..g__unidentified..s__unculturedfungus
NewCleanUpReferenceOTU307Unassigned	1	0	0	1	0.342997	1
NewCleanUpReferenceOTU308Unassigned	1	0	0	1	0	1
NewCleanUpReferenceOTU312Unassigned	0	1	0	2	0.342997	1
NewCleanUpReferenceOTU320Unassigned	0	1	0	2	0.342997	1
NewCleanUpReferenceOTU323	0	0	1	3	0.342997	1	__Fungi..p__unidentified..c__unidentified..o__unidentified..f__unidentified..g__unidentified..s__unculturedsoil_fungus
NewCleanUpReferenceOTU324	0	1	1	6	0.25	1	__Fungi..p__Ascomycota..c__Dothideomycetes..o__Pleosporales..f__Pleosporaceae
NewCleanUpReferenceOTU327Unassigned	0	1	0	2	0.342997	1
NewCleanUpReferenceOTU330Unassigned	0	1	0	2	0.342997	1
NewCleanUpReferenceOTU331	1	1	0	4	0.25	1	__Fungi..p__unidentified..c__unidentified..o__unidentified..f__unidentified..g__unidentified..s__unculturedsoil_fungus
NewCleanUpReferenceOTU336	0	1	1	6	0.25	1	__Fungi..p__unidentified..c__unidentified..o__unidentified..f__unidentified..g__unidentified..s__unculturedfungus
NewCleanUpReferenceOTU341Unassigned	0	0	1	3	0.342997	1
NewCleanUpReferenceOTU345Unassigned	1	1	0	4	0.25	1
NewCleanUpReferenceOTU346	0	0	1	3	0.342997	1	__Fungi..p__unidentified..c__unidentified..o__unidentified..f__unidentified..g__unidentified..s__unculturedsoil_fungus
NewCleanUpReferenceOTU347Unassigned	1	0	0	1	0.342997	1
NewCleanUpReferenceOTU349	1	0	0	1	0.342997	1	__Fungi..p__unidentified..c__unidentified..o__unidentified..f__unidentified..g__unidentified..s__unculturedsoil_fungus
NewCleanUpReferenceOTU351Unassigned	0	1	0	2	0.342997	1
NewCleanUpReferenceOTU362Unassigned	1	1	0	4	0.25	1
NewCleanUpReferenceOTU363Unassigned	1	1	0	4	0.25	1
NewCleanUpReferenceOTU364Unassigned	0	1	0	2	0.342997	1
NewCleanUpReferenceOTU367	1	0	0	1	0.342997	1	__Fungi..p__unidentified..c__unidentified..o__unidentified..f__unidentified..g__unidentified..s__unculturedfungus
NewCleanUpReferenceOTU368Unassigned	1	1	0	4	0.25	1
NewCleanUpReferenceOTU369Unassigned	1	1	0	4	0.25	1
NewCleanUpReferenceOTU371	0	1	0	2	0.188982	1	__Fungi..p__unidentified..c__unidentified..o__unidentified..f__unidentified..g__unidentified..s__unculturedsoil_fungus
NewCleanUpReferenceOTU373	1	0	1	5	0.25	1	__Fungi..p__unidentified..c__unidentified..o__unidentified..f__unidentified..g__unidentified..s__unculturedfungus
NewCleanUpReferenceOTU380	1	0	0	1	0.342997	1	__Fungi..p__unidentified..c__unidentified..o__unidentified..f__unidentified..g__unidentified
NewCleanUpReferenceOTU388	1	1	0	4	0.25	1	__Fungi..p__unidentified..c__unidentified..o__unidentified..f__unidentified..g__unidentified..s__unculturedfungus
NewCleanUpReferenceOTU394Unassigned	1	0	0	1	0.342997	1
NewCleanUpReferenceOTU396Unassigned	0	1	0	2	0.161165	1
NewCleanUpReferenceOTU400Unassigned	0	1	1	6	0.25	1
NewCleanUpReferenceOTU403Unassigned	1	1	0	4	0.175412	1
NewCleanUpReferenceOTU405	1	0	0	1	0.342997	1	__Fungi..p__Basidiomycota..c__Agaricomycetes..o__Corticiales..f__Corticiaceae..g__Rhizoctonia
NewCleanUpReferenceOTU407Unassigned	1	1	0	4	0.25	1
NewCleanUpReferenceOTU414Unassigned	1	1	0	4	0.25	1
NewCleanUpReferenceOTU424Unassigned	0	1	0	2	0.342997	1
NewCleanUpReferenceOTU425	1	0	0	1	0.342997	1	__Fungi..p__unidentified..c__unidentified..o__unidentified..f__unidentified..g__unidentified..s__unculturedsoil_fungus
NewCleanUpReferenceOTU428	1	1	0	4	0.25	1	__Fungi..p__unidentified..c__unidentified..o__unidentified..f__unidentified..g__unidentified..s__unculturedsoil_fungus
NewCleanUpReferenceOTU432	0	1	1	6	0.25	1	__Fungi..p__unidentified..c__unidentified..o__unidentified..f__unidentified..g__unidentified..s__unculturedfungus
NewCleanUpReferenceOTU436Unassigned	0	1	1	6	0.25	1
NewCleanUpReferenceOTU438Unassigned	1	1	0	4	0.25	1
NewCleanUpReferenceOTU439Unassigned	1	0	0	1	0.342997	1
NewCleanUpReferenceOTU444Unassigned	1	0	0	1	0.342997	1
NewCleanUpReferenceOTU446	1	0	1	5	0.25	1	__Fungi..p__unidentified..c__unidentified..o__unidentified..f__unidentified..g__unidentified
NewCleanUpReferenceOTU447	1	0	0	1	0	1	__Fungi..p__Ascomycota..c__unidentified..o__unidentified..f__unidentified..g__unidentified..s__unculturedAscomycota
NewCleanUpReferenceOTU450	1	0	0	1	0.342997	1	__Fungi..p__Basidiomycota..c__Agaricomycetes..o__Cantharellales..f__Ceratobasidiaceae..g__Ceratobasidium
NewCleanUpReferenceOTU452Unassigned	0	1	0	2	0.342997	1
NewCleanUpReferenceOTU456Unassigned	1	1	0	4	0.25	1
NewCleanUpReferenceOTU458	1	0	0	1	0.342997	1	__Fungi..p__Basidiomycota..c__Agaricomycetes..o__Agaricales..f__Lyophyllaceae..g__Ossicaulis..s__Ossicaulis_lignatilis
NewCleanUpReferenceOTU463	1	1	0	4	0.25	1	__Fungi..p__unidentified..c__unidentified..o__unidentified..f__unidentified..g__unidentified..s__unculturedfungus
NewCleanUpReferenceOTU466Unassigned	0	1	1	6	0.25	1
NewCleanUpReferenceOTU468	1	0	0	1	0.342997	1	__Fungi
NewCleanUpReferenceOTU469Unassigned	0	1	0	2	0.342997	1
NewCleanUpReferenceOTU470	0	1	0	2	0.342997	1	__Fungi..p__unidentified..c__unidentified..o__unidentified..f__unidentified..g__unidentified..s__unculturedfungus
NewCleanUpReferenceOTU472	0	1	0	2	0.342997	1	__Fungi..p__unidentified..c__unidentified..o__unidentified..f__unidentified..g__unidentified..s__unculturedsoil_fungus
NewCleanUpReferenceOTU473	0	1	0	2	0.342997	1	__Fungi..p__unidentified..c__unidentified..o__unidentified..f__unidentified..g__unidentified..s__unculturedfungus
NewCleanUpReferenceOTU474Unassigned	0	1	1	6	0.25	1
NewCleanUpReferenceOTU476Unassigned	0	1	0	2	0.342997	1
NewCleanUpReferenceOTU480	1	0	0	1	0.342997	1	__Fungi
NewCleanUpReferenceOTU482	1	1	0	4	0.25	1	__Fungi..p__unidentified..c__unidentified..o__unidentified..f__unidentified..g__unidentified..s__unculturedfungus
NewCleanUpReferenceOTU484	0	1	1	6	0.25	1	__Fungi..p__unidentified..c__unidentified..o__unidentified..f__unidentified..g__unidentified..s__unculturedfungus
NewCleanUpReferenceOTU485Unassigned	1	0	0	1	0.342997	1
NewCleanUpReferenceOTU486	0	0	1	3	0.158114	1	__Fungi..p__unidentified..c__unidentified..o__unidentified..f__unidentified..g__unidentified..s__unculturedfungus
NewCleanUpReferenceOTU487Unassigned	0	1	1	6	0.25	1
NewCleanUpReferenceOTU493Unassigned	0	0	1	3	0	1
NewCleanUpReferenceOTU494Unassigned	1	0	0	1	0.342997	1
NewCleanUpReferenceOTU498	1	0	0	1	0.342997	1	__Fungi..p__unidentified..c__unidentified..o__unidentified..f__unidentified..g__unidentified..s__unculturedfungus
NewCleanUpReferenceOTU499	1	1	0	4	0	1	__Fungi..p__unidentified..c__unidentified..o__unidentified..f__unidentified..g__unidentified..s__unculturedfungus
NewCleanUpReferenceOTU503Unassigned	0	1	1	6	0.25	1
NewCleanUpReferenceOTU508	0	1	1	6	0.25	1	__Fungi..p__unidentified..c__unidentified..o__unidentified..f__unidentified..g__unidentified..s__unculturedfungus
NewCleanUpReferenceOTU511Unassigned	1	1	0	4	0.25	1
NewCleanUpReferenceOTU512Unassigned	0	1	1	6	0.175412	1
NewCleanUpReferenceOTU513	0	0	1	3	0.158114	1	__Fungi..p__Ascomycota..c__Dothideomycetes..o__Pleosporales..f__Pleosporaceae..g__Alternaria
NewCleanUpReferenceOTU515Unassigned	1	1	0	4	0.25	1
NewCleanUpReferenceOTU517	0	0	1	3	0.342997	1	__Fungi..p__Ascomycota
NewCleanUpReferenceOTU521Unassigned	0	1	0	2	0.342997	1
NewCleanUpReferenceOTU522	0	1	0	2	0.342997	1	__Fungi..p__unidentified..c__unidentified..o__unidentified..f__unidentified..g__unidentified..s__unculturedfungus
NewCleanUpReferenceOTU530	1	0	0	1	0.342997	1	__Fungi..p__unidentified..c__unidentified..o__unidentified..f__unidentified..g__unidentified..s__unculturedsoil_fungus
NewCleanUpReferenceOTU531	1	0	0	1	0.342997	1	__Fungi..p__unidentified..c__unidentified..o__unidentified..f__unidentified..g__unidentified..s__unculturedfungus
NewCleanUpReferenceOTU535Unassigned	1	1	0	4	0.25	1
NewCleanUpReferenceOTU538	0	1	0	2	0.188982	1	__Fungi..p__Ascomycota..c__unidentified..o__unidentified..f__unidentified..g__unidentified..s__unculturedAscomycota
NewCleanUpReferenceOTU539Unassigned	0	1	0	2	0.342997	1
NewCleanUpReferenceOTU542	1	0	0	1	0.342997	1	__Fungi..p__unidentified..c__unidentified..o__unidentified..f__unidentified..g__unidentified..s__unculturedfungus
NewCleanUpReferenceOTU550	1	0	0	1	0.342997	1	__Fungi..p__unidentified..c__unidentified..o__unidentified..f__unidentified..g__unidentified..s__unculturedfungus
NewCleanUpReferenceOTU555	1	0	1	5	0.175412	1	__Fungi..p__Ascomycota..c__Dothideomycetes..o__Pleosporales..f__Phaeosphaeriaceae..g__Ophiosphaerella..s__Ophiosphaerella_agrostis
NewCleanUpReferenceOTU562Unassigned	0	1	1	6	0.25	1
NewCleanUpReferenceOTU569Unassigned	1	0	0	1	0.342997	1
NewCleanUpReferenceOTU570Unassigned	1	1	0	4	0.25	1
NewCleanUpReferenceOTU571Unassigned	1	1	0	4	0.25	1
NewCleanUpReferenceOTU572Unassigned	0	1	0	2	0.342997	1
NewCleanUpReferenceOTU575	0	1	1	6	0.25	1	__Fungi..p__unidentified..c__unidentified..o__unidentified..f__unidentified..g__unidentified..s__unculturedsoil_fungus
NewCleanUpReferenceOTU584Unassigned	0	1	1	6	0.25	1
NewCleanUpReferenceOTU588	1	0	1	5	0.25	1	__Fungi..p__Ascomycota..c__unidentified..o__unidentified..f__unidentified..g__unidentified..s__unculturedAscomycota
NewCleanUpReferenceOTU593Unassigned	0	1	0	2	0.342997	1
NewCleanUpReferenceOTU594	1	1	0	4	0.25	1	__Fungi..p__unidentified..c__unidentified..o__unidentified..f__unidentified..g__unidentified
NewCleanUpReferenceOTU595Unassigned	0	0	1	3	0.188982	1
NewCleanUpReferenceOTU597	1	0	0	1	0.342997	1	__Fungi..p__unidentified..c__unidentified..o__unidentified..f__unidentified..g__unidentified..s__unculturedfungus
NewCleanUpReferenceOTU601Unassigned	0	1	0	2	0.342997	1
NewCleanUpReferenceOTU606	0	1	0	2	0.342997	1	__Fungi..p__Ascomycota..c__Dothideomycetes..o__Pleosporales..f__Phaeosphaeriaceae..g__Ophiosphaerella..s__Ophiosphaerella_agrostis
NewCleanUpReferenceOTU609	1	0	1	5	0.25	1	__Fungi
NewCleanUpReferenceOTU611Unassigned	0	1	0	2	0.342997	1
NewCleanUpReferenceOTU613	0	1	1	6	0.25	1	__Fungi..p__unidentified..c__unidentified..o__unidentified..f__unidentified..g__unidentified..s__unculturedsoil_fungus
NewCleanUpReferenceOTU614	0	1	1	6	0.25	1	__Fungi..p__Ascomycota..c__unidentified..o__unidentified..f__unidentified..g__unidentified
NewCleanUpReferenceOTU617	0	1	1	6	0.25	1	__Fungi..p__unidentified..c__unidentified..o__unidentified..f__unidentified..g__unidentified..s__unculturedsoil_fungus
NewCleanUpReferenceOTU620	1	0	0	1	0.342997	1	__Fungi..p__unidentified..c__unidentified..o__unidentified..f__unidentified..g__unidentified
NewCleanUpReferenceOTU621	1	0	1	5	0.25	1	__Fungi..p__unidentified..c__unidentified..o__unidentified..f__unidentified..g__unidentified..s__unculturedfungus
NewCleanUpReferenceOTU622Unassigned	0	1	0	2	0.342997	1
NewCleanUpReferenceOTU623	0	1	0	2	0.342997	1	__Fungi..p__unidentified..c__unidentified..o__unidentified..f__unidentified..g__unidentified
NewCleanUpReferenceOTU627	0	1	0	2	0.342997	1	__Fungi..p__unidentified..c__unidentified..o__unidentified..f__unidentified..g__unidentified
NewCleanUpReferenceOTU630	1	1	0	4	0	1	__Fungi..p__Ascomycota..c__Dothideomycetes..o__Pleosporales..f__Phaeosphaeriaceae..g__Ophiosphaerella..s__Ophiosphaerella_agrostis
NewCleanUpReferenceOTU631Unassigned	1	0	0	1	0.342997	1
NewCleanUpReferenceOTU632Unassigned	1	0	0	1	0.342997	1
NewCleanUpReferenceOTU635	0	1	0	2	0.342997	1	__Fungi..p__Ascomycota
NewCleanUpReferenceOTU636	1	1	0	4	0.25	1	__Fungi..p__unidentified..c__unidentified..o__unidentified..f__unidentified..g__unidentified..s__unculturedfungus
NewCleanUpReferenceOTU638	0	1	0	2	0.342997	1	__Fungi..p__Ascomycota..c__unidentified..o__unidentified..f__unidentified..g__unidentified..s__unculturedAscomycota
NewCleanUpReferenceOTU639	1	1	0	4	0.25	1	__Fungi..p__Basidiomycota..c__Agaricomycetes..o__Corticiales..f__Corticiaceae..g__Rhizoctonia..s__Rhizoctonia_sp_AG_A
NewCleanUpReferenceOTU641	0	1	1	6	0.25	1	__Fungi..p__Ascomycota..c__Dothideomycetes..o__Pleosporales..f__Pleosporaceae
NewCleanUpReferenceOTU642	1	0	1	5	0.25	1	__Fungi..p__unidentified..c__unidentified..o__unidentified..f__unidentified..g__unidentified..s__unculturedsoil_fungus
NewCleanUpReferenceOTU646Unassigned	1	0	0	1	0.342997	1
NewCleanUpReferenceOTU649Unassigned	0	1	0	2	0.342997	1
NewCleanUpReferenceOTU651	1	0	1	5	0.25	1	__Fungi..p__unidentified..c__unidentified..o__unidentified..f__unidentified..g__unidentified..s__unculturedsoil_fungus
NewCleanUpReferenceOTU659	0	0	1	3	0.342997	1	__Fungi..p__unidentified..c__unidentified..o__unidentified..f__unidentified..g__unidentified..s__unculturedfungus
NewCleanUpReferenceOTU664Unassigned	1	1	0	4	0.25	1
NewCleanUpReferenceOTU665Unassigned	0	1	0	2	0.342997	1
NewCleanUpReferenceOTU666Unassigned	0	1	1	6	0.25	1
NewCleanUpReferenceOTU670Unassigned	0	1	0	2	0.342997	1
NewCleanUpReferenceOTU672Unassigned	0	1	0	2	0.342997	1
NewCleanUpReferenceOTU674	1	0	0	1	0.342997	1	__Fungi..p__unidentified..c__unidentified..o__unidentified..f__unidentified..g__unidentified
NewCleanUpReferenceOTU679Unassigned	0	1	0	2	0	1
NewCleanUpReferenceOTU684Unassigned	1	0	0	1	0.342997	1
NewCleanUpReferenceOTU690Unassigned	1	1	0	4	0.25	1
NewCleanUpReferenceOTU703	1	0	0	1	0.342997	1	__Fungi..p__unidentified..c__unidentified..o__unidentified..f__unidentified..g__unidentified..s__unculturedfungus
NewCleanUpReferenceOTU710Unassigned	0	1	1	6	0.25	1
NewCleanUpReferenceOTU714	0	1	0	2	0.158114	1	__Fungi..p__Ascomycota..c__Dothideomycetes..o__Pleosporales..f__Pleosporaceae..g__Alternaria..s__Alternaria_zinniae
NewCleanUpReferenceOTU717	1	1	0	4	0.175412	1	__Fungi..p__unidentified..c__unidentified..o__unidentified..f__unidentified..g__unidentified
NewCleanUpReferenceOTU720Unassigned	0	1	0	2	0.342997	1
NewCleanUpReferenceOTU728	1	1	0	4	0.25	1	__Fungi..p__unidentified..c__unidentified..o__unidentified..f__unidentified..g__unidentified..s__unculturedfungus
NewCleanUpReferenceOTU729	1	0	0	1	0.342997	1	__Fungi..p__unidentified..c__unidentified..o__unidentified..f__unidentified..g__unidentified..s__unculturedsoil_fungus
NewCleanUpReferenceOTU730Unassigned	0	1	0	2	0.342997	1
NewCleanUpReferenceOTU732Unassigned	0	0	1	3	0.342997	1
NewCleanUpReferenceOTU737Unassigned	0	1	0	2	0.342997	1
NewCleanUpReferenceOTU738Unassigned	1	0	1	5	0.25	1
NewCleanUpReferenceOTU748Unassigned	0	1	0	2	0.342997	1
NewCleanUpReferenceOTU750	1	0	0	1	0.342997	1	__Fungi..p__Ascomycota..c__Dothideomycetes..o__Pleosporales..f__Arthopyreniaceae..g__unidentified..s__Arthopyreniaceae_sp_GMG_P1
NewCleanUpReferenceOTU758	0	1	0	2	0.342997	1	__Fungi
NewCleanUpReferenceOTU765	1	0	0	1	0.342997	1	__Fungi..p__Basidiomycota
NewCleanUpReferenceOTU768	0	1	1	6	0.158114	1	__Fungi..p__unidentified..c__unidentified..o__unidentified..f__unidentified..g__unidentified
NewCleanUpReferenceOTU770Unassigned	0	1	1	6	0.25	1
NewCleanUpReferenceOTU771Unassigned	1	1	0	4	0.25	1
NewCleanUpReferenceOTU784Unassigned	1	0	0	1	0.342997	1
NewCleanUpReferenceOTU787Unassigned	1	1	0	4	0.25	1
NewCleanUpReferenceOTU790	1	0	1	5	0.25	1	__Fungi..p__Ascomycota..c__unidentified..o__unidentified..f__unidentified..g__unidentified
NewCleanUpReferenceOTU798Unassigned	0	1	0	2	0.342997	1
NewCleanUpReferenceOTU802	0	1	0	2	0.342997	1	__Fungi..p__unidentified..c__unidentified..o__unidentified..f__unidentified..g__unidentified..s__unculturedfungus
NewCleanUpReferenceOTU804	0	1	1	6	0	1	__Fungi..p__unidentified..c__unidentified..o__unidentified..f__unidentified..g__unidentified..s__unculturedsoil_fungus
NewCleanUpReferenceOTU805Unassigned	0	1	0	2	0.342997	1
NewCleanUpReferenceOTU807	1	0	1	5	0.25	1	__Fungi..p__Ascomycota..c__unidentified..o__unidentified..f__unidentified..g__unidentified..s__unculturedAscomycota
NewCleanUpReferenceOTU808	0	0	1	3	0.342997	1	__Fungi..p__unidentified..c__unidentified..o__unidentified..f__unidentified..g__unidentified..s__unculturedfungus
NewCleanUpReferenceOTU809Unassigned	0	1	0	2	0.188982	1
NewCleanUpReferenceOTU816Unassigned	1	0	1	5	0	1
NewCleanUpReferenceOTU825Unassigned	0	1	1	6	0.25	1
NewCleanUpReferenceOTU834	1	1	0	4	0.25	1	__Fungi..p__unidentified..c__unidentified..o__unidentified..f__unidentified..g__unidentified..s__unculturedsoil_fungus
NewCleanUpReferenceOTU837Unassigned	0	1	0	2	0.342997	1
NewCleanUpReferenceOTU838Unassigned	1	1	0	4	0.25	1
NewCleanUpReferenceOTU840Unassigned	1	0	0	1	0.342997	1
NewCleanUpReferenceOTU842	1	0	0	1	0.342997	1	__Fungi..p__unidentified..c__unidentified..o__unidentified..f__unidentified..g__unidentified..s__unculturedfungus
NewCleanUpReferenceOTU843Unassigned	1	1	0	4	0.25	1
NewCleanUpReferenceOTU844Unassigned	0	1	1	6	0.25	1
NewCleanUpReferenceOTU847	1	0	0	1	0.342997	1	__Fungi..p__unidentified..c__unidentified..o__unidentified..f__unidentified..g__unidentified..s__unculturedfungus
NewCleanUpReferenceOTU852Unassigned	0	1	0	2	0.342997	1
NewCleanUpReferenceOTU866Unassigned	0	1	1	6	0.25	1
NewCleanUpReferenceOTU869	0	0	1	3	0	1	__Fungi
NewCleanUpReferenceOTU877Unassigned	0	1	0	2	0.342997	1
NewCleanUpReferenceOTU888	0	1	1	6	0.175412	1	__Fungi..p__unidentified..c__unidentified..o__unidentified..f__unidentified..g__unidentified..s__unculturedfungus
NewCleanUpReferenceOTU897	0	1	0	2	0.188982	1	__Fungi..p__unidentified..c__unidentified..o__unidentified..f__unidentified..g__unidentified..s__unculturedfungus
NewCleanUpReferenceOTU899	0	0	1	3	0.342997	1	__Fungi..p__unidentified..c__unidentified..o__unidentified..f__unidentified..g__unidentified..s__unculturedfungus
NewCleanUpReferenceOTU901Unassigned	1	1	0	4	0.175412	1
NewCleanUpReferenceOTU902Unassigned	1	1	0	4	0.25	1
NewCleanUpReferenceOTU905	1	1	0	4	0.175412	1	__Fungi..p__unidentified..c__unidentified..o__unidentified..f__unidentified..g__unidentified..s__unculturedfungus
NewCleanUpReferenceOTU908	0	0	1	3	0.342997	1	__Fungi..p__unidentified..c__unidentified..o__unidentified..f__unidentified..g__unidentified..s__unculturedfungus
NewCleanUpReferenceOTU909	0	0	1	3	0.188982	1	__Fungi..p__Ascomycota
NewCleanUpReferenceOTU914Unassigned	0	1	1	6	0.175412	1
NewCleanUpReferenceOTU916Unassigned	0	1	0	2	0.188982	1
NewCleanUpReferenceOTU918	1	0	0	1	0.342997	1	__Fungi..p__unidentified..c__unidentified..o__unidentified..f__unidentified..g__unidentified..s__unculturedfungus
NewCleanUpReferenceOTU919	0	1	0	2	0.342997	1	__Fungi..p__Ascomycota..c__Dothideomycetes..o__Pleosporales..f__Phaeosphaeriaceae..g__Ophiosphaerella..s__Ophiosphaerella_agrostis
NewCleanUpReferenceOTU922Unassigned	0	0	1	3	0.342997	1
NewCleanUpReferenceOTU925	1	0	0	1	0.188982	1	__Fungi..p__unidentified..c__unidentified..o__unidentified..f__unidentified..g__unidentified..s__unculturedsoil_fungus
NewCleanUpReferenceOTU932Unassigned	1	1	0	4	0.25	1
NewCleanUpReferenceOTU934	1	0	0	1	0.342997	1	__Fungi
NewCleanUpReferenceOTU935Unassigned	0	1	0	2	0.342997	1
NewCleanUpReferenceOTU941Unassigned	1	0	1	5	0.25	1
NewCleanUpReferenceOTU951	0	1	0	2	0.342997	1	__Fungi..p__unidentified..c__unidentified..o__unidentified..f__unidentified..g__unidentified..s__unculturedsoil_fungus
NewCleanUpReferenceOTU962Unassigned	0	1	1	6	0.25	1
NewCleanUpReferenceOTU966Unassigned	0	1	0	2	0.342997	1
NewCleanUpReferenceOTU968Unassigned	0	1	0	2	0.342997	1
NewCleanUpReferenceOTU973Unassigned	0	1	0	2	0.342997	1
NewCleanUpReferenceOTU974	1	1	0	4	0.25	1	__Fungi..p__unidentified..c__unidentified..o__unidentified..f__unidentified..g__unidentified
NewCleanUpReferenceOTU975Unassigned	0	1	1	6	0.25	1
NewCleanUpReferenceOTU978Unassigned	0	1	0	2	0.342997	1
NewCleanUpReferenceOTU988Unassigned	0	1	0	2	0.342997	1
NewCleanUpReferenceOTU989Unassigned	1	0	1	5	0.25	1
NewCleanUpReferenceOTU993Unassigned	0	1	0	2	0.342997	1
NewCleanUpReferenceOTU996Unassigned	1	1	0	4	0.25	1
NewCleanUpReferenceOTU999Unassigned	0	1	0	2	0.342997	1
NewCleanUpReferenceOTU1001Unassigned	0	1	0	2	0.342997	1
NewCleanUpReferenceOTU1006	1	0	1	5	0.25	1	__Fungi..p__Ascomycota
NewCleanUpReferenceOTU1007	0	0	1	3	0.188982	1	__Fungi
NewCleanUpReferenceOTU1009Unassigned	0	1	0	2	0.342997	1
NewCleanUpReferenceOTU1011Unassigned	1	1	0	4	0.25	1
NewCleanUpReferenceOTU1028Unassigned	1	1	0	4	0.25	1
NewCleanUpReferenceOTU1029Unassigned	0	1	0	2	0.342997	1
NewCleanUpReferenceOTU1036	0	1	0	2	0.161165	1	__Fungi..p__unidentified..c__unidentified..o__unidentified..f__unidentified..g__unidentified..s__unculturedfungus
NewCleanUpReferenceOTU1037	0	1	0	2	0.342997	1	__Fungi..p__Ascomycota
NewCleanUpReferenceOTU1038	0	1	0	2	0.342997	1	__Fungi..p__Basidiomycota..c__Agaricomycetes..o__Corticiales..f__Corticiaceae..g__Rhizoctonia
NewCleanUpReferenceOTU1039Unassigned	1	1	0	4	0.25	1
NewCleanUpReferenceOTU1040Unassigned	0	1	0	2	0.342997	1
NewCleanUpReferenceOTU1041	0	1	0	2	0.188982	1	__Fungi..p__unidentified..c__unidentified..o__unidentified..f__unidentified..g__unidentified..s__unculturedfungus
NewCleanUpReferenceOTU1045Unassigned	0	1	0	2	0.342997	1
NewCleanUpReferenceOTU1046Unassigned	1	1	0	4	0.25	1
NewCleanUpReferenceOTU1048	1	0	0	1	0.342997	1	__Fungi..p__unidentified..c__unidentified..o__unidentified..f__unidentified..g__unidentified
NewCleanUpReferenceOTU1051	0	0	1	3	0.342997	1	__Fungi..p__Ascomycota..c__Dothideomycetes..o__Pleosporales..f__Pleosporaceae..g__Alternaria..s__Alternaria_zinniae
NewCleanUpReferenceOTU1054Unassigned	1	0	1	5	0.25	1
NewCleanUpReferenceOTU1061	1	0	1	5	0	1	__Fungi..p__Ascomycota..c__Dothideomycetes..o__Pleosporales..f__Phaeosphaeriaceae..g__Ophiosphaerella..s__Ophiosphaerella_agrostis
NewCleanUpReferenceOTU1073Unassigned	0	1	1	6	0.25	1
NewCleanUpReferenceOTU1074	1	1	0	4	0.25	1	__Fungi..p__unidentified..c__unidentified..o__unidentified..f__unidentified..g__unidentified..s__unculturedsoil_fungus
NewCleanUpReferenceOTU1077Unassigned	0	1	1	6	0.25	1
NewCleanUpReferenceOTU1080Unassigned	1	1	0	4	0.25	1
NewCleanUpReferenceOTU1082	1	0	0	1	0.342997	1	__Fungi..p__unidentified..c__unidentified..o__unidentified..f__unidentified..g__unidentified..s__unculturedfungus
NewCleanUpReferenceOTU1085	1	0	0	1	0.342997	1	__Fungi..p__unidentified..c__unidentified..o__unidentified..f__unidentified..g__unidentified
NewCleanUpReferenceOTU1086	1	1	0	4	0.25	1	__Fungi
NewCleanUpReferenceOTU1090Unassigned	0	1	0	2	0.342997	1
NewCleanUpReferenceOTU1103	0	1	0	2	0.342997	1	__Fungi..p__unidentified..c__unidentified..o__unidentified..f__unidentified..g__unidentified..s__unculturedfungus
NewCleanUpReferenceOTU1111Unassigned	0	1	0	2	0.342997	1
NewCleanUpReferenceOTU1112Unassigned	0	1	0	2	0.342997	1
NewCleanUpReferenceOTU1118Unassigned	0	0	1	3	0.342997	1
NewCleanUpReferenceOTU1119	0	1	1	6	0	1	__Fungi..p__unidentified..c__unidentified..o__unidentified..f__unidentified..g__unidentified..s__unculturedfungus
NewCleanUpReferenceOTU1120Unassigned	1	1	0	4	0.25	1
NewCleanUpReferenceOTU1127Unassigned	1	0	0	1	0.342997	1
NewCleanUpReferenceOTU1130	0	0	1	3	0.342997	1	__Fungi..p__Ascomycota
NewCleanUpReferenceOTU1132	0	1	1	6	0.25	1	__Fungi..p__Ascomycota..c__Sordariomycetes..o__Hypocreales..f__Nectriaceae..g__Fusarium
NewCleanUpReferenceOTU1133Unassigned	1	1	0	4	0.25	1
NewCleanUpReferenceOTU1135Unassigned	0	1	0	2	0.342997	1
NewCleanUpReferenceOTU1137	1	0	0	1	0.342997	1	__Fungi..p__Basidiomycota..c__Agaricomycetes..o__Cantharellales..f__Ceratobasidiaceae..g__Ceratobasidium
NewCleanUpReferenceOTU1143Unassigned	0	1	0	2	0.342997	1
NewCleanUpReferenceOTU1146Unassigned	1	1	0	4	0.25	1
NewCleanUpReferenceOTU1149Unassigned	1	1	0	4	0.25	1
NewCleanUpReferenceOTU1155	0	0	1	3	0.342997	1	__Fungi..p__unidentified..c__unidentified..o__unidentified..f__unidentified..g__unidentified..s__unculturedsoil_fungus
NewCleanUpReferenceOTU1156	0	1	0	2	0.161165	1	__Fungi..p__unidentified..c__unidentified..o__unidentified..f__unidentified..g__unidentified..s__unculturedfungus
NewCleanUpReferenceOTU1162	1	0	0	1	0.342997	1	__Fungi..p__unidentified..c__unidentified..o__unidentified..f__unidentified..g__unidentified..s__unculturedfungus
NewCleanUpReferenceOTU1164Unassigned	0	1	1	6	0.25	1
NewCleanUpReferenceOTU1165Unassigned	0	1	0	2	0.188982	1
NewCleanUpReferenceOTU1175Unassigned	1	1	0	4	0	1
NewCleanUpReferenceOTU1177Unassigned	0	1	1	6	0.175412	1
NewCleanUpReferenceOTU1183Unassigned	1	0	0	1	0.342997	1
NewCleanUpReferenceOTU1184Unassigned	0	1	0	2	0.342997	1
NewCleanUpReferenceOTU1186	0	0	1	3	0	1	__Fungi..p__unidentified..c__unidentified..o__unidentified..f__unidentified..g__unidentified..s__unculturedsoil_fungus
NewCleanUpReferenceOTU1187	1	0	0	1	0.342997	1	__Fungi..p__Ascomycota
NewCleanUpReferenceOTU1190	0	0	1	3	0.342997	1	__Fungi..p__unidentified..c__unidentified..o__unidentified..f__unidentified..g__unidentified..s__unculturedfungus
NewCleanUpReferenceOTU1196Unassigned	0	1	0	2	0.342997	1
NewCleanUpReferenceOTU1197Unassigned	1	1	0	4	0.25	1
NewCleanUpReferenceOTU1203	0	1	0	2	0.342997	1	__Fungi..p__Basidiomycota..c__Agaricomycetes..o__Corticiales..f__Corticiaceae..g__Rhizoctonia..s__Rhizoctonia_sp_FA59209
NewCleanUpReferenceOTU1208	0	1	1	6	0.25	1	__Fungi..p__unidentified..c__unidentified..o__unidentified..f__unidentified..g__unidentified..s__unculturedsoil_fungus
NewCleanUpReferenceOTU1212	0	1	0	2	0.342997	1	__Fungi..p__unidentified..c__unidentified..o__unidentified..f__unidentified..g__unidentified..s__unculturedfungus
NewCleanUpReferenceOTU1215Unassigned	0	1	0	2	0.342997	1
NewCleanUpReferenceOTU1220	1	1	0	4	0.25	1	__Fungi..p__unidentified..c__unidentified..o__unidentified..f__unidentified..g__unidentified..s__unculturedsoil_fungus
NewCleanUpReferenceOTU1222Unassigned	0	1	0	2	0.188982	1
NewCleanUpReferenceOTU1225Unassigned	0	1	0	2	0.342997	1
NewCleanUpReferenceOTU1227Unassigned	0	1	1	6	0.25	1
NewCleanUpReferenceOTU1229Unassigned	0	1	1	6	0.175412	1
NewCleanUpReferenceOTU1232Unassigned	0	0	1	3	0	1
NewCleanUpReferenceOTU1233Unassigned	1	1	0	4	0	1
NewCleanUpReferenceOTU1235	1	0	0	1	0	1	__Fungi..p__unidentified..c__unidentified..o__unidentified..f__unidentified..g__unidentified..s__unculturedfungus
NewCleanUpReferenceOTU1236Unassigned	1	1	0	4	0.25	1
NewCleanUpReferenceOTU1237Unassigned	0	1	1	6	0.175412	1
NewCleanUpReferenceOTU1240Unassigned	0	1	0	2	0.342997	1
NewCleanUpReferenceOTU1246	0	1	0	2	0.188982	1	__Fungi..p__Ascomycota
NewCleanUpReferenceOTU1250Unassigned	1	1	0	4	0.25	1
NewCleanUpReferenceOTU1252	0	1	0	2	0.342997	1	__Fungi..p__Basidiomycota..c__Agaricomycetes..o__Corticiales..f__Corticiaceae..g__Rhizoctonia
NewCleanUpReferenceOTU1260	0	0	1	3	0.188982	1	__Fungi..p__unidentified..c__unidentified..o__unidentified..f__unidentified..g__unidentified..s__unculturedfungus
NewCleanUpReferenceOTU1264Unassigned	0	1	0	2	0.188982	1
NewCleanUpReferenceOTU1265	0	1	0	2	0.342997	1	__Fungi..p__Basidiomycota..c__Agaricomycetes..o__Corticiales..f__Corticiaceae..g__Rhizoctonia
NewCleanUpReferenceOTU1269	1	0	1	5	0.25	1	__Fungi..p__unidentified..c__unidentified..o__unidentified..f__unidentified..g__unidentified..s__unculturedsoil_fungus
NewCleanUpReferenceOTU1273	1	0	0	1	0.342997	1	__Fungi..p__unidentified..c__unidentified..o__unidentified..f__unidentified..g__unidentified..s__unculturedsoil_fungus
NewCleanUpReferenceOTU1275	0	0	1	3	0.342997	1	__Fungi..p__unidentified..c__unidentified..o__unidentified..f__unidentified..g__unidentified..s__unculturedfungus
NewCleanUpReferenceOTU1277	1	0	0	1	0.342997	1	__Fungi..p__unidentified..c__unidentified..o__unidentified..f__unidentified..g__unidentified..s__unculturedsoil_fungus
NewCleanUpReferenceOTU1291	1	0	0	1	0.342997	1	__Fungi..p__Ascomycota
NewCleanUpReferenceOTU1293Unassigned	0	1	0	2	0.342997	1
NewCleanUpReferenceOTU1294Unassigned	1	1	0	4	0.25	1
NewCleanUpReferenceOTU1296Unassigned	0	1	0	2	0.342997	1
NewCleanUpReferenceOTU1297Unassigned	1	0	0	1	0.342997	1
NewCleanUpReferenceOTU1299Unassigned	0	1	0	2	0.342997	1
NewCleanUpReferenceOTU1303	1	1	0	4	0.25	1	__Fungi..p__unidentified..c__unidentified..o__unidentified..f__unidentified..g__unidentified..s__unculturedfungus
NewCleanUpReferenceOTU1310Unassigned	0	1	0	2	0.342997	1
NewCleanUpReferenceOTU1311Unassigned	1	0	1	5	0	1
NewCleanUpReferenceOTU1312	0	1	1	6	0	1	__Fungi..p__unidentified..c__unidentified..o__unidentified..f__unidentified..g__unidentified..s__unculturedfungus
NewCleanUpReferenceOTU1316Unassigned	0	1	1	6	0.25	1
NewCleanUpReferenceOTU1317Unassigned	1	0	0	1	0.342997	1
NewCleanUpReferenceOTU1318Unassigned	0	1	0	2	0	1
NewCleanUpReferenceOTU1324	1	0	0	1	0.342997	1	__Fungi..p__unidentified..c__unidentified..o__unidentified..f__unidentified..g__unidentified..s__unculturedfungus
NewCleanUpReferenceOTU1327Unassigned	0	1	1	6	0.161165	1
NewCleanUpReferenceOTU1328	0	0	1	3	0	1	__Fungi..p__unidentified..c__unidentified..o__unidentified..f__unidentified..g__unidentified..s__unculturedfungus
NewCleanUpReferenceOTU1329Unassigned	0	1	0	2	0.342997	1
NewCleanUpReferenceOTU1330	1	0	0	1	0.342997	1	__Fungi..p__unidentified..c__unidentified..o__unidentified..f__unidentified..g__unidentified..s__unculturedfungus
NewCleanUpReferenceOTU1341	0	0	1	3	0.342997	1	__Fungi..p__unidentified..c__unidentified..o__unidentified..f__unidentified..g__unidentified..s__unculturedfungus
NewCleanUpReferenceOTU1346Unassigned	0	1	0	2	0.342997	1
NewCleanUpReferenceOTU1347	0	1	0	2	0.161165	1	__Fungi..p__unidentified..c__unidentified..o__unidentified..f__unidentified..g__unidentified..s__unculturedfungus
NewCleanUpReferenceOTU1349Unassigned	0	1	0	2	0.188982	1
NewCleanUpReferenceOTU1351Unassigned	0	1	0	2	0.342997	1
NewCleanUpReferenceOTU1353	1	0	1	5	0.25	1	__Fungi..p__unidentified..c__unidentified..o__unidentified..f__unidentified..g__unidentified..s__unculturedfungus
NewCleanUpReferenceOTU1358Unassigned	0	1	0	2	0.188982	1
NewCleanUpReferenceOTU1364	1	1	0	4	0.25	1	__Fungi..p__unidentified..c__unidentified..o__unidentified..f__unidentified..g__unidentified..s__unculturedfungus
NewCleanUpReferenceOTU1371Unassigned	0	1	1	6	0.25	1
NewCleanUpReferenceOTU1373Unassigned	1	0	0	1	0.342997	1
NewCleanUpReferenceOTU1375	1	0	0	1	0.188982	1	__Fungi..p__Basidiomycota..c__Agaricomycetes..o__Corticiales..f__Corticiaceae..g__Rhizoctonia
NewCleanUpReferenceOTU1376Unassigned	0	1	1	6	0.25	1
NewCleanUpReferenceOTU1379Unassigned	0	1	0	2	0.342997	1
NewCleanUpReferenceOTU1380	1	0	0	1	0.342997	1	__Fungi..p__Ascomycota..c__Sordariomycetes..o__Incertae_sedis..f__Plectosphaerellaceae..g__Plectosphaerella
NewCleanUpReferenceOTU1382Unassigned	1	1	0	4	0.25	1
NewCleanUpReferenceOTU1383Unassigned	1	0	0	1	0.342997	1
NewCleanUpReferenceOTU1384	1	0	0	1	0.342997	1	__Fungi..p__unidentified..c__unidentified..o__unidentified..f__unidentified..g__unidentified..s__unculturedfungus
NewCleanUpReferenceOTU1391	0	0	1	3	0.342997	1	__Fungi..p__unidentified..c__unidentified..o__unidentified..f__unidentified..g__unidentified..s__unculturedfungus
NewCleanUpReferenceOTU1400Unassigned	1	1	0	4	0.25	1
NewCleanUpReferenceOTU1403Unassigned	0	1	0	2	0.342997	1
NewCleanUpReferenceOTU1405Unassigned	1	0	0	1	0.342997	1
NewCleanUpReferenceOTU1407Unassigned	0	1	0	2	0.342997	1
NewCleanUpReferenceOTU1416	1	0	0	1	0.342997	1	__Fungi
NewCleanUpReferenceOTU1417Unassigned	0	1	0	2	0.342997	1
NewCleanUpReferenceOTU1422	0	0	1	3	0	1	__Fungi..p__unidentified..c__unidentified..o__unidentified..f__unidentified..g__unidentified..s__unculturedsoil_fungus
NewCleanUpReferenceOTU1423	1	1	0	4	0	1	__Fungi..p__unidentified..c__unidentified..o__unidentified..f__unidentified..g__unidentified..s__unculturedfungus
NewCleanUpReferenceOTU1427Unassigned	1	0	0	1	0.342997	1
NewCleanUpReferenceOTU1428	1	0	1	5	0.25	1	__Fungi..p__unidentified..c__unidentified..o__unidentified..f__unidentified..g__unidentified..s__unculturedfungus
NewCleanUpReferenceOTU1437	1	0	0	1	0.342997	1	__Fungi..p__unidentified..c__unidentified..o__unidentified..f__unidentified..g__unidentified
NewCleanUpReferenceOTU1440Unassigned	1	1	0	4	0.175412	1
NewCleanUpReferenceOTU1444Unassigned	0	1	0	2	0.342997	1
NewCleanUpReferenceOTU1447	1	0	1	5	0.25	1	__Fungi..p__Ascomycota..c__Dothideomycetes..o__Pleosporales..f__Phaeosphaeriaceae..g__Ophiosphaerella..s__Ophiosphaerella_agrostis
NewCleanUpReferenceOTU1448	0	0	1	3	0.342997	1	__Fungi..p__unidentified..c__unidentified..o__unidentified..f__unidentified..g__unidentified..s__unculturedfungus
NewCleanUpReferenceOTU1450Unassigned	0	1	0	2	0.342997	1
NewCleanUpReferenceOTU1451	1	1	0	4	0.25	1	__Fungi..p__unidentified..c__unidentified..o__unidentified..f__unidentified..g__unidentified..s__unculturedfungus
NewCleanUpReferenceOTU1455Unassigned	0	1	0	2	0.342997	1
NewCleanUpReferenceOTU1456	0	1	0	2	0	1	__Fungi..p__unidentified..c__unidentified..o__unidentified..f__unidentified..g__unidentified..s__unculturedsoil_fungus
NewCleanUpReferenceOTU1461Unassigned	1	1	0	4	0.25	1
NewCleanUpReferenceOTU1462Unassigned	0	1	0	2	0.342997	1
NewCleanUpReferenceOTU1464Unassigned	1	1	0	4	0.25	1
NewCleanUpReferenceOTU1469	1	1	0	4	0.25	1	__Fungi..p__unidentified..c__unidentified..o__unidentified..f__unidentified..g__unidentified..s__unculturedfungus
NewCleanUpReferenceOTU1472Unassigned	1	1	0	4	0.25	1
NewCleanUpReferenceOTU1476	0	1	0	2	0.342997	1	__Fungi..p__unidentified..c__unidentified..o__unidentified..f__unidentified..g__unidentified..s__unculturedfungus
NewCleanUpReferenceOTU1491	0	1	1	6	0.25	1	__Fungi..p__unidentified..c__unidentified..o__unidentified..f__unidentified..g__unidentified..s__unculturedfungus
NewCleanUpReferenceOTU1499Unassigned	1	0	1	5	0.25	1
NewCleanUpReferenceOTU1502	1	0	0	1	0.342997	1	__Fungi..p__Basidiomycota..c__Agaricomycetes..o__Polyporales
NewCleanUpReferenceOTU1503Unassigned	1	1	0	4	0.25	1
NewCleanUpReferenceOTU1504Unassigned	1	0	0	1	0.342997	1
NewCleanUpReferenceOTU1508	1	0	0	1	0.342997	1	__Fungi..p__Ascomycota..c__unidentified..o__unidentified..f__unidentified..g__unidentified..s__unculturedAscomycota
NewCleanUpReferenceOTU1515Unassigned	0	1	1	6	0.25	1
NewCleanUpReferenceOTU1518Unassigned	1	1	0	4	0.25	1
NewCleanUpReferenceOTU1521	0	1	0	2	0.188982	1	__Fungi..p__unidentified..c__unidentified..o__unidentified..f__unidentified..g__unidentified..s__unculturedfungus
NewCleanUpReferenceOTU1531	0	1	1	6	0	1	__Fungi..p__Ascomycota..c__Sordariomycetes..o__Hypocreales..f__Nectriaceae..g__Fusarium
NewCleanUpReferenceOTU1535Unassigned	0	1	0	2	0.342997	1
NewCleanUpReferenceOTU1537	1	0	0	1	0.188982	1	__Fungi..p__Ascomycota..c__unidentified..o__unidentified..f__unidentified..g__unidentified..s__unculturedAscomycota
NewCleanUpReferenceOTU1539Unassigned	1	1	0	4	0.25	1
NewCleanUpReferenceOTU1540Unassigned	1	1	0	4	0.25	1
NewCleanUpReferenceOTU1542	0	1	1	6	0	1	__Fungi..p__unidentified..c__unidentified..o__unidentified..f__unidentified..g__unidentified
NewCleanUpReferenceOTU1545	1	1	0	4	0.161165	1	__Fungi..p__Ascomycota..c__Sordariomycetes..o__Incertae_sedis..f__Plectosphaerellaceae..g__Plectosphaerella
NewCleanUpReferenceOTU1546Unassigned	1	1	0	4	0.25	1
NewCleanUpReferenceOTU1547	1	1	0	4	0.25	1	__Fungi..p__Basidiomycota..c__Agaricomycetes..o__Corticiales..f__Corticiaceae..g__Rhizoctonia
NewCleanUpReferenceOTU1556Unassigned	1	0	1	5	0.25	1
NewCleanUpReferenceOTU1557Unassigned	0	1	0	2	0.342997	1
NewCleanUpReferenceOTU1558Unassigned	1	0	0	1	0.342997	1
NewCleanUpReferenceOTU1564	0	0	1	3	0.342997	1	__Fungi..p__unidentified..c__unidentified..o__unidentified..f__unidentified..g__unidentified..s__unculturedfungus
NewCleanUpReferenceOTU1567	1	1	0	4	0.25	1	__Fungi..p__unidentified..c__unidentified..o__unidentified..f__unidentified..g__unidentified..s__unculturedfungus
NewCleanUpReferenceOTU1568Unassigned	0	1	0	2	0.342997	1
NewCleanUpReferenceOTU1569Unassigned	0	0	1	3	0.188982	1
NewCleanUpReferenceOTU1574Unassigned	1	0	0	1	0.342997	1
NewCleanUpReferenceOTU1578Unassigned	1	1	0	4	0.25	1
NewCleanUpReferenceOTU1582Unassigned	0	1	1	6	0.25	1
NewCleanUpReferenceOTU1584Unassigned	0	1	0	2	0.342997	1
NewCleanUpReferenceOTU1585	1	0	0	1	0.342997	1	__Fungi..p__unidentified..c__unidentified..o__unidentified..f__unidentified..g__unidentified..s__unculturedfungus
NewCleanUpReferenceOTU1596Unassigned	1	1	0	4	0.25	1
NewCleanUpReferenceOTU1597	0	1	1	6	0.25	1	__Fungi..p__unidentified..c__unidentified..o__unidentified..f__unidentified..g__unidentified..s__unculturedsoil_fungus
NewCleanUpReferenceOTU1598Unassigned	0	1	1	6	0.25	1
NewCleanUpReferenceOTU1599Unassigned	0	1	0	2	0.342997	1
NewCleanUpReferenceOTU1604Unassigned	1	0	0	1	0.158114	1
NewCleanUpReferenceOTU1606Unassigned	0	1	0	2	0.342997	1
NewCleanUpReferenceOTU1613Unassigned	1	0	0	1	0.342997	1
NewCleanUpReferenceOTU1615	1	0	0	1	0.342997	1	__Fungi..p__Ascomycota..c__Sordariomycetes..o__Sordariales..f__Chaetomiaceae..g__Chaetomium..s__Chaetomium_globosum
NewCleanUpReferenceOTU1616Unassigned	1	1	0	4	0.25	1
NewCleanUpReferenceOTU1621Unassigned	0	1	1	6	0.25	1
NewCleanUpReferenceOTU1625	1	1	0	4	0.25	1	__Fungi..p__unidentified..c__unidentified..o__unidentified..f__unidentified..g__unidentified..s__unculturedfungus
NewCleanUpReferenceOTU1626Unassigned	1	0	0	1	0.342997	1
NewCleanUpReferenceOTU1630Unassigned	0	1	0	2	0.342997	1
NewCleanUpReferenceOTU1636Unassigned	1	0	1	5	0.25	1
NewCleanUpReferenceOTU1640Unassigned	0	1	0	2	0.342997	1
NewCleanUpReferenceOTU1643	0	1	1	6	0	1	__Fungi..p__unidentified..c__unidentified..o__unidentified..f__unidentified..g__unidentified..s__unculturedfungus
NewCleanUpReferenceOTU1650	0	1	0	2	0.342997	1	__Fungi..p__unidentified..c__unidentified..o__unidentified..f__unidentified..g__unidentified
NewCleanUpReferenceOTU1651Unassigned	1	1	0	4	0.25	1
NewCleanUpReferenceOTU1652	0	1	1	6	0.25	1	__Fungi..p__unidentified..c__unidentified..o__unidentified..f__unidentified..g__unidentified..s__unculturedfungus
NewCleanUpReferenceOTU1657Unassigned	1	1	0	4	0.25	1
NewCleanUpReferenceOTU1659	1	0	0	1	0.158114	1	__Fungi..p__unidentified..c__unidentified..o__unidentified..f__unidentified..g__unidentified..s__unculturedfungus
NewCleanUpReferenceOTU1661	0	1	0	2	0.342997	1	__Fungi..p__unidentified..c__unidentified..o__unidentified..f__unidentified..g__unidentified..s__unculturedfungus
NewCleanUpReferenceOTU1662Unassigned	0	1	0	2	0.188982	1
NewCleanUpReferenceOTU1665Unassigned	1	1	0	4	0.25	1
NewCleanUpReferenceOTU1668Unassigned	0	1	0	2	0.342997	1
NewCleanUpReferenceOTU1670Unassigned	0	0	1	3	0	1
NewCleanUpReferenceOTU1675Unassigned	1	0	1	5	0.25	1
NewCleanUpReferenceOTU1679	1	1	0	4	0.25	1	__Fungi..p__unidentified..c__unidentified..o__unidentified..f__unidentified..g__unidentified..s__unculturedfungus
NewCleanUpReferenceOTU1682	1	0	0	1	0.342997	1	__Fungi..p__unidentified..c__unidentified..o__unidentified..f__unidentified..g__unidentified
NewCleanUpReferenceOTU1683	1	0	0	1	0.342997	1	__Fungi..p__unidentified..c__unidentified..o__unidentified..f__unidentified..g__unidentified..s__unculturedsoil_fungus
NewCleanUpReferenceOTU1684Unassigned	0	1	0	2	0.342997	1
NewCleanUpReferenceOTU1686Unassigned	1	0	0	1	0.342997	1
NewCleanUpReferenceOTU1692Unassigned	1	1	0	4	0.25	1
NewCleanUpReferenceOTU1700	1	1	0	4	0.25	1	__Fungi..p__Ascomycota..c__unidentified..o__unidentified..f__unidentified..g__unidentified..s__unculturedAscomycota
NewCleanUpReferenceOTU1702Unassigned	1	1	0	4	0.25	1
NewCleanUpReferenceOTU1707	0	1	1	6	0.25	1	__Fungi..p__unidentified..c__unidentified..o__unidentified..f__unidentified..g__unidentified..s__unculturedsoil_fungus
NewCleanUpReferenceOTU1710Unassigned	1	1	0	4	0.25	1
NewCleanUpReferenceOTU1719Unassigned	0	1	1	6	0.25	1
NewCleanUpReferenceOTU1728Unassigned	0	1	0	2	0.342997	1
NewCleanUpReferenceOTU1729Unassigned	0	1	1	6	0.25	1
NewCleanUpReferenceOTU1732Unassigned	1	1	0	4	0.175412	1
NewCleanUpReferenceOTU1735Unassigned	0	1	1	6	0.25	1
NewCleanUpReferenceOTU1739	1	1	0	4	0.25	1	__Fungi..p__unidentified..c__unidentified..o__unidentified..f__unidentified..g__unidentified
NewCleanUpReferenceOTU1741Unassigned	0	1	0	2	0.342997	1
NewCleanUpReferenceOTU1756	0	1	0	2	0.342997	1	__Fungi..p__unidentified..c__unidentified..o__unidentified..f__unidentified..g__unidentified..s__unculturedfungus
NewCleanUpReferenceOTU1767	0	1	0	2	0.342997	1	__Fungi..p__unidentified..c__unidentified..o__unidentified..f__unidentified..g__unidentified..s__unculturedfungus
NewCleanUpReferenceOTU1769	1	1	0	4	0.25	1	__Fungi..p__unidentified..c__unidentified..o__unidentified..f__unidentified..g__unidentified..s__unculturedsoil_fungus
NewCleanUpReferenceOTU1770Unassigned	1	1	0	4	0	1
NewCleanUpReferenceOTU1773Unassigned	1	0	0	1	0.342997	1
NewCleanUpReferenceOTU1779	1	0	0	1	0.342997	1	__Fungi..p__unidentified..c__unidentified..o__unidentified..f__unidentified..g__unidentified..s__unculturedfungus
NewCleanUpReferenceOTU1781Unassigned	0	1	0	2	0.342997	1
NewCleanUpReferenceOTU1795	0	1	0	2	0.342997	1	__Fungi..p__unidentified..c__unidentified..o__unidentified..f__unidentified..g__unidentified..s__unculturedfungus
NewCleanUpReferenceOTU1802	0	1	0	2	0.342997	1	__Fungi..p__unidentified..c__unidentified..o__unidentified..f__unidentified..g__unidentified..s__unculturedfungus
NewCleanUpReferenceOTU1805	1	0	0	1	0.342997	1	__Fungi..p__unidentified..c__unidentified..o__unidentified..f__unidentified..g__unidentified..s__unculturedfungus
NewCleanUpReferenceOTU1809	0	0	1	3	0.342997	1	__Fungi..p__unidentified..c__unidentified..o__unidentified..f__unidentified..g__unidentified..s__unculturedfungus
NewCleanUpReferenceOTU1810Unassigned	0	1	0	2	0.342997	1
NewCleanUpReferenceOTU1812	0	1	1	6	0.25	1	__Fungi..p__unidentified..c__unidentified..o__unidentified..f__unidentified..g__unidentified..s__unculturedsoil_fungus
NewCleanUpReferenceOTU1817Unassigned	1	1	0	4	0.25	1
NewCleanUpReferenceOTU1820Unassigned	0	1	0	2	0.342997	1
NewCleanUpReferenceOTU1823	1	0	1	5	0.25	1	__Fungi..p__unidentified..c__unidentified..o__unidentified..f__unidentified..g__unidentified..s__unculturedfungus
NewCleanUpReferenceOTU1831Unassigned	0	1	0	2	0.342997	1
NewCleanUpReferenceOTU1833	0	0	1	3	0.188982	1	__Fungi..p__unidentified..c__unidentified..o__unidentified..f__unidentified..g__unidentified..s__unculturedfungus
NewCleanUpReferenceOTU1834	0	1	0	2	0.342997	1	__Fungi..p__unidentified..c__unidentified..o__unidentified..f__unidentified..g__unidentified..s__unculturedfungus
NewCleanUpReferenceOTU1835Unassigned	0	1	0	2	0.342997	1
NewCleanUpReferenceOTU1836Unassigned	0	1	0	2	0.342997	1
NewCleanUpReferenceOTU1838	0	1	1	6	0.25	1	__Fungi..p__Ascomycota..c__Sordariomycetes..o__Hypocreales..f__Nectriaceae..g__Fusarium
NewCleanUpReferenceOTU1840Unassigned	0	1	0	2	0.342997	1
NewCleanUpReferenceOTU1841Unassigned	1	1	0	4	0.25	1
NewCleanUpReferenceOTU1856Unassigned	0	1	1	6	0.175412	1
NewCleanUpReferenceOTU1859	1	0	0	1	0.342997	1	__Fungi
NewCleanUpReferenceOTU1860	1	0	0	1	0.342997	1	__Fungi..p__unidentified..c__unidentified..o__unidentified..f__unidentified..g__unidentified..s__unculturedsoil_fungus
NewCleanUpReferenceOTU1861Unassigned	0	1	0	2	0	1
NewCleanUpReferenceOTU1866Unassigned	1	0	0	1	0.342997	1
NewCleanUpReferenceOTU1868Unassigned	1	0	0	1	0.342997	1
NewCleanUpReferenceOTU1874Unassigned	0	1	0	2	0.342997	1
NewCleanUpReferenceOTU1875Unassigned	0	1	0	2	0.342997	1
NewCleanUpReferenceOTU1876Unassigned	1	1	0	4	0.25	1
NewCleanUpReferenceOTU1879	1	0	0	1	0.342997	1	__Fungi..p__unidentified..c__unidentified..o__unidentified..f__unidentified..g__unidentified..s__unculturedsoil_fungus
NewCleanUpReferenceOTU1880Unassigned	1	0	1	5	0	1
NewCleanUpReferenceOTU1883	1	0	1	5	0.25	1	__Fungi..p__unidentified..c__unidentified..o__unidentified..f__unidentified..g__unidentified..s__unculturedsoil_fungus
NewCleanUpReferenceOTU1885	1	0	0	1	0.342997	1	__Fungi..p__unidentified..c__unidentified..o__unidentified..f__unidentified..g__unidentified
NewCleanUpReferenceOTU1888Unassigned	0	1	1	6	0.25	1
NewCleanUpReferenceOTU1889	0	1	1	6	0.158114	1	__Fungi..p__unidentified..c__unidentified..o__unidentified..f__unidentified..g__unidentified..s__unculturedfungus
NewCleanUpReferenceOTU1893Unassigned	0	1	0	2	0.342997	1
NewCleanUpReferenceOTU1897Unassigned	1	0	0	1	0.342997	1
NewCleanUpReferenceOTU1900Unassigned	0	1	0	2	0.342997	1
NewCleanUpReferenceOTU1907Unassigned	0	1	0	2	0.342997	1
NewCleanUpReferenceOTU1912	0	1	0	2	0.342997	1	__Fungi..p__unidentified..c__unidentified..o__unidentified..f__unidentified..g__unidentified..s__unculturedfungus
NewCleanUpReferenceOTU1913	1	1	0	4	0	1	__Fungi..p__Ascomycota..c__unidentified..o__unidentified..f__unidentified..g__unidentified..s__unculturedAscomycota
NewCleanUpReferenceOTU1918Unassigned	0	1	0	2	0.342997	1
NewCleanUpReferenceOTU1920Unassigned	0	1	0	2	0.342997	1
NewCleanUpReferenceOTU1921	0	1	1	6	0.25	1	__Fungi..p__Ascomycota..c__Dothideomycetes..o__Pleosporales..f__Pleosporaceae
NewCleanUpReferenceOTU1923Unassigned	0	1	0	2	0.342997	1
NewCleanUpReferenceOTU1925	1	0	1	5	0.25	1	__Fungi..p__unidentified..c__unidentified..o__unidentified..f__unidentified..g__unidentified..s__unculturedsoil_fungus
NewCleanUpReferenceOTU1926Unassigned	1	0	0	1	0.188982	1
NewCleanUpReferenceOTU1927Unassigned	0	1	0	2	0.342997	1
NewCleanUpReferenceOTU1929	0	0	1	3	0.342997	1	__Fungi..p__unidentified..c__unidentified..o__unidentified..f__unidentified..g__unidentified..s__unculturedfungus
NewCleanUpReferenceOTU1930Unassigned	0	1	0	2	0.342997	1
NewCleanUpReferenceOTU1931Unassigned	0	1	0	2	0.342997	1
NewCleanUpReferenceOTU1937	1	1	0	4	0	1	__Fungi..p__unidentified..c__unidentified..o__unidentified..f__unidentified..g__unidentified..s__unculturedfungus
NewCleanUpReferenceOTU1945	1	0	1	5	0.25	1	__Fungi..p__Ascomycota..c__Sordariomycetes..o__Incertae_sedis..f__Plectosphaerellaceae..g__Plectosphaerella
NewCleanUpReferenceOTU1946Unassigned	1	0	0	1	0.342997	1
NewCleanUpReferenceOTU1950	0	1	1	6	0.175412	1	__Fungi..p__unidentified..c__unidentified..o__unidentified..f__unidentified..g__unidentified..s__unculturedsoil_fungus
NewCleanUpReferenceOTU1957Unassigned	0	1	0	2	0.188982	1
NewCleanUpReferenceOTU1959	1	0	0	1	0.342997	1	__Fungi..p__unidentified..c__unidentified..o__unidentified..f__unidentified..g__unidentified..s__unculturedfungus
NewCleanUpReferenceOTU1965Unassigned	1	1	0	4	0	1
NewCleanUpReferenceOTU1967Unassigned	1	1	0	4	0.25	1
NewCleanUpReferenceOTU1970Unassigned	0	1	0	2	0.342997	1
NewCleanUpReferenceOTU1973Unassigned	1	1	0	4	0.25	1
NewCleanUpReferenceOTU1978Unassigned	0	1	1	6	0.25	1
NewCleanUpReferenceOTU1980Unassigned	0	1	0	2	0.188982	1
NewCleanUpReferenceOTU1989Unassigned	1	0	0	1	0.342997	1
NewCleanUpReferenceOTU2014Unassigned	1	0	0	1	0.342997	1
NewCleanUpReferenceOTU2018	0	1	0	2	0.342997	1	__Fungi..p__Basidiomycota..c__Agaricomycetes..o__Corticiales..f__Corticiaceae..g__Rhizoctonia
NewCleanUpReferenceOTU2020Unassigned	1	1	0	4	0.25	1
NewCleanUpReferenceOTU2021Unassigned	1	0	0	1	0.342997	1
NewCleanUpReferenceOTU2022Unassigned	1	1	0	4	0.25	1
NewCleanUpReferenceOTU2023Unassigned	0	1	0	2	0.342997	1
NewCleanUpReferenceOTU2027	0	1	0	2	0.342997	1	__Fungi..p__Basidiomycota..c__Agaricomycetes..o__Cantharellales..f__Ceratobasidiaceae
NewCleanUpReferenceOTU2029	0	0	1	3	0.342997	1	__Fungi..p__unidentified..c__unidentified..o__unidentified..f__unidentified..g__unidentified..s__unculturedfungus
NewCleanUpReferenceOTU2031Unassigned	0	1	0	2	0.342997	1
NewCleanUpReferenceOTU2034Unassigned	1	1	0	4	0.25	1
NewCleanUpReferenceOTU2035Unassigned	1	0	0	1	0.342997	1
NewCleanUpReferenceOTU2036	0	1	0	2	0.342997	1	__Fungi..p__unidentified..c__unidentified..o__unidentified..f__unidentified..g__unidentified..s__unculturedfungus
NewCleanUpReferenceOTU2037	0	0	1	3	0.342997	1	__Fungi..p__unidentified..c__unidentified..o__unidentified..f__unidentified..g__unidentified..s__unculturedfungus
NewCleanUpReferenceOTU2044Unassigned	0	1	0	2	0.342997	1
NewCleanUpReferenceOTU2045	0	1	0	2	0.342997	1	__Fungi..p__Ascomycota..c__Dothideomycetes..o__Pleosporales..f__Pleosporaceae..g__Alternaria
NewCleanUpReferenceOTU2052Unassigned	1	0	0	1	0.342997	1
NewCleanUpReferenceOTU2053Unassigned	0	1	0	2	0.342997	1
NewCleanUpReferenceOTU2056	1	0	0	1	0.342997	1	__Fungi..p__Ascomycota..c__unidentified..o__unidentified..f__unidentified..g__unidentified..s__unculturedAscomycota
NewCleanUpReferenceOTU2062Unassigned	0	1	0	2	0.342997	1
NewCleanUpReferenceOTU2064Unassigned	0	1	0	2	0.342997	1
NewCleanUpReferenceOTU2068Unassigned	0	1	0	2	0.342997	1
NewCleanUpReferenceOTU2070Unassigned	1	1	0	4	0.25	1
NewCleanUpReferenceOTU2072Unassigned	0	1	0	2	0.342997	1
NewCleanUpReferenceOTU2079Unassigned	0	1	0	2	0.188982	1
NewCleanUpReferenceOTU2081	1	0	1	5	0.25	1	__Fungi..p__Ascomycota..c__Sordariomycetes..o__Hypocreales..f__Nectriaceae..g__Fusarium..s__Fusarium_sp_JJP_2009a
NewCleanUpReferenceOTU2082	1	0	0	1	0.342997	1	__Fungi
NewCleanUpReferenceOTU2083	1	0	1	5	0	1	__Fungi..p__unidentified..c__unidentified..o__unidentified..f__unidentified..g__unidentified..s__unculturedsoil_fungus
NewCleanUpReferenceOTU2084Unassigned	1	0	0	1	0.342997	1
NewCleanUpReferenceOTU2087Unassigned	1	1	0	4	0.25	1
NewCleanUpReferenceOTU2091Unassigned	0	1	0	2	0.342997	1
NewCleanUpReferenceOTU2093	0	0	1	3	0.342997	1	__Fungi..p__unidentified..c__unidentified..o__unidentified..f__unidentified..g__unidentified..s__unculturedfungus
NewCleanUpReferenceOTU2095Unassigned	1	1	0	4	0.25	1
NewCleanUpReferenceOTU2096Unassigned	1	1	0	4	0.25	1
NewCleanUpReferenceOTU2102	1	1	0	4	0.175412	1	__Fungi..p__unidentified..c__unidentified..o__unidentified..f__unidentified..g__unidentified..s__unculturedfungus
NewCleanUpReferenceOTU2103	0	1	0	2	0.342997	1	__Fungi..p__Basidiomycota..c__Agaricomycetes..o__Corticiales..f__Corticiaceae..g__Rhizoctonia
NewCleanUpReferenceOTU2105Unassigned	0	1	0	2	0.188982	1
NewCleanUpReferenceOTU2111Unassigned	1	0	1	5	0.25	1
NewCleanUpReferenceOTU2113	1	0	1	5	0.25	1	__Fungi..p__unidentified..c__unidentified..o__unidentified..f__unidentified..g__unidentified..s__unculturedsoil_fungus
NewCleanUpReferenceOTU2118	1	1	0	4	0.25	1	__Fungi..p__unidentified..c__unidentified..o__unidentified..f__unidentified..g__unidentified..s__unculturedfungus
NewCleanUpReferenceOTU2119	1	0	0	1	0.342997	1	__Fungi..p__Ascomycota
NewCleanUpReferenceOTU2122Unassigned	1	1	0	4	0.25	1
NewCleanUpReferenceOTU2123Unassigned	1	0	1	5	0.25	1
NewCleanUpReferenceOTU2127	1	0	0	1	0.342997	1	__Fungi..p__unidentified..c__unidentified..o__unidentified..f__unidentified..g__unidentified
NewCleanUpReferenceOTU2130	0	1	0	2	0.188982	1	__Fungi..p__unidentified..c__unidentified..o__unidentified..f__unidentified..g__unidentified..s__unculturedfungus
NewCleanUpReferenceOTU2138Unassigned	1	1	0	4	0.25	1
NewCleanUpReferenceOTU2139Unassigned	1	0	0	1	0.342997	1
NewCleanUpReferenceOTU2144Unassigned	1	0	0	1	0.342997	1
NewCleanUpReferenceOTU2150	0	0	1	3	0	1	__Fungi..p__Ascomycota..c__unidentified..o__unidentified..f__unidentified..g__unidentified..s__unculturedAscomycota
NewCleanUpReferenceOTU2155Unassigned	0	1	0	2	0.342997	1
NewCleanUpReferenceOTU2162Unassigned	0	1	0	2	0.342997	1
NewCleanUpReferenceOTU2163	0	0	1	3	0.342997	1	__Fungi..p__Ascomycota..c__Dothideomycetes..o__Pleosporales..f__Phaeosphaeriaceae..g__Ophiosphaerella..s__Ophiosphaerella_agrostis
NewCleanUpReferenceOTU2166Unassigned	0	1	0	2	0.342997	1
NewCleanUpReferenceOTU2171Unassigned	0	0	1	3	0.342997	1
NewCleanUpReferenceOTU2172	0	1	1	6	0.175412	1	__Fungi..p__Ascomycota..c__Sordariomycetes
NewCleanUpReferenceOTU2174Unassigned	1	1	0	4	0.25	1
NewCleanUpReferenceOTU2176Unassigned	1	1	0	4	0.25	1
NewCleanUpReferenceOTU2180	0	1	0	2	0.188982	1	__Fungi..p__unidentified..c__unidentified..o__unidentified..f__unidentified..g__unidentified..s__unculturedsoil_fungus
NewCleanUpReferenceOTU2183Unassigned	0	1	0	2	0.188982	1
NewCleanUpReferenceOTU2184Unassigned	0	1	0	2	0.342997	1
NewCleanUpReferenceOTU2189Unassigned	0	1	0	2	0.342997	1
NewCleanUpReferenceOTU2194Unassigned	0	1	0	2	0	1
NewCleanUpReferenceOTU2195Unassigned	1	1	0	4	0.25	1
NewCleanUpReferenceOTU2196	0	1	1	6	0.25	1	__Fungi..p__unidentified..c__unidentified..o__unidentified..f__unidentified..g__unidentified..s__unculturedsoil_fungus
NewCleanUpReferenceOTU2201	1	0	0	1	0.342997	1	__Fungi..p__unidentified..c__unidentified..o__unidentified..f__unidentified..g__unidentified
NewCleanUpReferenceOTU2205	1	0	0	1	0.342997	1	__Fungi..p__Ascomycota..c__Sordariomycetes..o__Sordariales..f__Chaetomiaceae..g__Chaetomium..s__Chaetomium_globosum
NewCleanUpReferenceOTU2209Unassigned	1	0	1	5	0.25	1
NewCleanUpReferenceOTU2213Unassigned	0	1	0	2	0.188982	1
NewCleanUpReferenceOTU2215Unassigned	0	1	0	2	0.342997	1
NewCleanUpReferenceOTU2217Unassigned	0	1	0	2	0.188982	1
NewCleanUpReferenceOTU2227Unassigned	0	1	0	2	0.342997	1
NewCleanUpReferenceOTU2228Unassigned	1	1	0	4	0.25	1
NewCleanUpReferenceOTU2230Unassigned	0	1	0	2	0.342997	1
NewCleanUpReferenceOTU2231	0	1	1	6	0.25	1	__Fungi..p__unidentified..c__unidentified..o__unidentified..f__unidentified..g__unidentified..s__unculturedfungus
NewCleanUpReferenceOTU2237Unassigned	0	1	0	2	0.342997	1
NewCleanUpReferenceOTU2238	0	1	1	6	0.25	1	__Fungi..p__unidentified..c__unidentified..o__unidentified..f__unidentified..g__unidentified..s__unculturedfungus
NewCleanUpReferenceOTU2249Unassigned	0	1	0	2	0.342997	1
NewCleanUpReferenceOTU2250Unassigned	1	1	0	4	0.25	1
NewCleanUpReferenceOTU2251	0	1	0	2	0.342997	1	__Fungi..p__unidentified..c__unidentified..o__unidentified..f__unidentified..g__unidentified..s__unculturedfungus
NewCleanUpReferenceOTU2256Unassigned	1	1	0	4	0.25	1
NewCleanUpReferenceOTU2258Unassigned	1	1	0	4	0.25	1
NewCleanUpReferenceOTU2261Unassigned	1	0	0	1	0.342997	1
NewCleanUpReferenceOTU2264	1	0	0	1	0.342997	1	__Fungi..p__unidentified..c__unidentified..o__unidentified..f__unidentified..g__unidentified..s__unculturedfungus
NewCleanUpReferenceOTU2265Unassigned	0	1	0	2	0.342997	1
NewCleanUpReferenceOTU2272	0	1	1	6	0.25	1	__Fungi..p__unidentified..c__unidentified..o__unidentified..f__unidentified..g__unidentified
NewCleanUpReferenceOTU2275Unassigned	0	1	0	2	0.342997	1
NewCleanUpReferenceOTU2276	1	1	0	4	0.25	1	__Fungi..p__Ascomycota
NewCleanUpReferenceOTU2285Unassigned	0	1	0	2	0.342997	1
NewCleanUpReferenceOTU2289	0	1	0	2	0.342997	1	__Fungi..p__Ascomycota..c__Dothideomycetes..o__Pleosporales..f__Phaeosphaeriaceae..g__Ophiosphaerella..s__Ophiosphaerella_agrostis
NewCleanUpReferenceOTU2291Unassigned	0	1	0	2	0.342997	1
NewCleanUpReferenceOTU2293	0	0	1	3	0.342997	1	__Fungi..p__unidentified..c__unidentified..o__unidentified..f__unidentified..g__unidentified..s__unculturedfungus
NewCleanUpReferenceOTU2295	0	1	0	2	0.342997	1	__Fungi..p__unidentified..c__unidentified..o__unidentified..f__unidentified..g__unidentified..s__unculturedfungus
NewCleanUpReferenceOTU2302Unassigned	1	1	0	4	0.25	1
NewCleanUpReferenceOTU2306Unassigned	0	0	1	3	0.342997	1
NewCleanUpReferenceOTU2307	0	0	1	3	0.342997	1	__Fungi..p__Ascomycota
NewCleanUpReferenceOTU2308	0	0	1	3	0.342997	1	__Fungi..p__Ascomycota
NewCleanUpReferenceOTU2311Unassigned	0	1	0	2	0.342997	1
NewCleanUpReferenceOTU2321Unassigned	0	1	0	2	0.342997	1
NewCleanUpReferenceOTU2323	1	0	1	5	0.25	1	__Fungi..p__Basidiomycota
NewCleanUpReferenceOTU2325	0	1	0	2	0.161165	1	__Fungi..p__unidentified..c__unidentified..o__unidentified..f__unidentified..g__unidentified..s__unculturedfungus
NewCleanUpReferenceOTU2326Unassigned	1	1	0	4	0.25	1
NewCleanUpReferenceOTU2336Unassigned	0	1	0	2	0.342997	1
NewCleanUpReferenceOTU2339Unassigned	0	1	0	2	0.188982	1
NewCleanUpReferenceOTU2342Unassigned	1	1	0	4	0.25	1
NewCleanUpReferenceOTU2350Unassigned	0	0	1	3	0.188982	1
NewCleanUpReferenceOTU2353Unassigned	0	1	0	2	0.342997	1
NewCleanUpReferenceOTU2356	1	1	0	4	0.25	1	__Fungi..p__Ascomycota..c__Sordariomycetes
NewCleanUpReferenceOTU2359Unassigned	1	1	0	4	0.25	1
NewCleanUpReferenceOTU2360	1	1	0	4	0.25	1	__Fungi..p__unidentified..c__unidentified..o__unidentified..f__unidentified..g__unidentified..s__unculturedfungus
NewCleanUpReferenceOTU2361	1	1	0	4	0	1	__Fungi..p__unidentified..c__unidentified..o__unidentified..f__unidentified..g__unidentified..s__unculturedsoil_fungus
NewCleanUpReferenceOTU2368	1	1	0	4	0.25	1	__Fungi..p__unidentified..c__unidentified..o__unidentified..f__unidentified..g__unidentified..s__unculturedsoil_fungus
NewCleanUpReferenceOTU2372Unassigned	1	1	0	4	0.25	1
NewCleanUpReferenceOTU2387	1	1	0	4	0	1	__Fungi..p__unidentified..c__unidentified..o__unidentified..f__unidentified..g__unidentified..s__unculturedfungus
NewCleanUpReferenceOTU2392	0	1	1	6	0.25	1	__Fungi..p__Ascomycota..c__Dothideomycetes..o__Pleosporales..f__Phaeosphaeriaceae..g__Ophiosphaerella..s__Ophiosphaerella_agrostis
NewCleanUpReferenceOTU2394	1	0	0	1	0.342997	1	__Fungi..p__Basidiomycota..c__Agaricomycetes..o__Corticiales..f__Corticiaceae..g__Rhizoctonia
NewCleanUpReferenceOTU2395	0	0	1	3	0	1	__Fungi..p__unidentified..c__unidentified..o__unidentified..f__unidentified..g__unidentified..s__unculturedfungus
NewCleanUpReferenceOTU2396Unassigned	1	1	0	4	0.25	1
NewCleanUpReferenceOTU2397Unassigned	1	1	0	4	0	1
NewCleanUpReferenceOTU2403Unassigned	0	1	0	2	0.342997	1
NewCleanUpReferenceOTU2405	0	0	1	3	0.342997	1	__Fungi..p__unidentified..c__unidentified..o__unidentified..f__unidentified..g__unidentified..s__unculturedfungus
NewCleanUpReferenceOTU2406	1	1	0	4	0.25	1	__Fungi..p__unidentified..c__unidentified..o__unidentified..f__unidentified..g__unidentified..s__unculturedfungus
NewCleanUpReferenceOTU2410Unassigned	0	0	1	3	0.342997	1
NewCleanUpReferenceOTU2412	1	0	0	1	0.342997	1	__Fungi
NewCleanUpReferenceOTU2420	1	1	0	4	0.25	1	__Fungi..p__Basidiomycota..c__Agaricomycetes..o__Corticiales..f__Corticiaceae..g__Rhizoctonia..s__Rhizoctonia_sp_FA59209
NewCleanUpReferenceOTU2426	1	0	0	1	0.188982	1	__Fungi..p__Ascomycota..c__unidentified..o__unidentified..f__unidentified..g__unidentified..s__unculturedAscomycota
NewCleanUpReferenceOTU2431	1	0	1	5	0.25	1	__Fungi..p__unidentified..c__unidentified..o__unidentified..f__unidentified..g__unidentified..s__unculturedfungus
NewCleanUpReferenceOTU2441Unassigned	1	1	0	4	0.25	1
NewCleanUpReferenceOTU2442Unassigned	1	0	0	1	0.342997	1
NewCleanUpReferenceOTU2444	1	0	1	5	0	1	__Fungi..p__unidentified..c__unidentified..o__unidentified..f__unidentified..g__unidentified..s__unculturedsoil_fungus
NewCleanUpReferenceOTU2445	1	0	1	5	0.25	1	__Fungi..p__unidentified..c__unidentified..o__unidentified..f__unidentified..g__unidentified..s__unculturedsoil_fungus
NewCleanUpReferenceOTU2446Unassigned	1	1	0	4	0.25	1
NewCleanUpReferenceOTU2451Unassigned	0	1	0	2	0.342997	1
NewCleanUpReferenceOTU2452	1	0	1	5	0.25	1	__Fungi..p__Ascomycota..c__unidentified..o__unidentified..f__unidentified..g__unidentified
NewCleanUpReferenceOTU2453Unassigned	0	1	0	2	0.342997	1
NewCleanUpReferenceOTU2459Unassigned	1	1	0	4	0.175412	1
NewCleanUpReferenceOTU2462	1	0	0	1	0.342997	1	__Fungi..p__unidentified..c__unidentified..o__unidentified..f__unidentified..g__unidentified..s__unculturedfungus
NewCleanUpReferenceOTU2465Unassigned	0	1	0	2	0.342997	1
NewCleanUpReferenceOTU2466Unassigned	0	1	1	6	0.175412	1
NewCleanUpReferenceOTU2472	1	1	0	4	0.25	1	__Fungi..p__unidentified..c__unidentified..o__unidentified..f__unidentified..g__unidentified..s__unculturedfungus
NewCleanUpReferenceOTU2473	0	0	1	3	0.342997	1	__Fungi..p__unidentified..c__unidentified..o__unidentified..f__unidentified..g__unidentified..s__unculturedsoil_fungus
NewCleanUpReferenceOTU2483	0	1	1	6	0.25	1	__Fungi..p__unidentified..c__unidentified..o__unidentified..f__unidentified..g__unidentified..s__unculturedfungus
NewCleanUpReferenceOTU2489Unassigned	1	0	0	1	0.342997	1
NewCleanUpReferenceOTU2490Unassigned	0	1	1	6	0.25	1
NewCleanUpReferenceOTU2502	0	1	0	2	0.342997	1	__Fungi..p__Ascomycota..c__Sordariomycetes..o__Incertae_sedis..f__Glomerellaceae..g__Glomerella..s__Glomerella_acutata
NewCleanUpReferenceOTU2505Unassigned	1	1	0	4	0.25	1
NewCleanUpReferenceOTU2509Unassigned	1	1	0	4	0.25	1
NewCleanUpReferenceOTU2514	1	0	0	1	0.342997	1	__Fungi..p__unidentified..c__unidentified..o__unidentified..f__unidentified..g__unidentified
NewCleanUpReferenceOTU2518	0	1	1	6	0.25	1	__Fungi..p__Ascomycota..c__Dothideomycetes..o__Pleosporales..f__Pleosporaceae..g__Alternaria
NewCleanUpReferenceOTU2519	0	1	1	6	0.25	1	__Fungi..p__unidentified..c__unidentified..o__unidentified..f__unidentified..g__unidentified..s__unculturedsoil_fungus
NewCleanUpReferenceOTU2523	0	1	0	2	0.342997	1	__Fungi..p__unidentified..c__unidentified..o__unidentified..f__unidentified..g__unidentified..s__unculturedfungus
NewCleanUpReferenceOTU2529	0	1	0	2	0.342997	1	__Fungi..p__unidentified..c__unidentified..o__unidentified..f__unidentified..g__unidentified..s__unculturedfungus
NewCleanUpReferenceOTU2535Unassigned	0	1	0	2	0.342997	1
NewCleanUpReferenceOTU2548Unassigned	0	1	0	2	0.342997	1
NewCleanUpReferenceOTU2549	1	1	0	4	0.25	1	__Fungi..p__unidentified..c__unidentified..o__unidentified..f__unidentified..g__unidentified
NewCleanUpReferenceOTU2550Unassigned	1	1	0	4	0.25	1
NewCleanUpReferenceOTU2551Unassigned	0	1	0	2	0.188982	1
NewCleanUpReferenceOTU2552	1	0	0	1	0.342997	1	__Fungi..p__unidentified..c__unidentified..o__unidentified..f__unidentified..g__unidentified..s__unculturedfungus
NewCleanUpReferenceOTU2557Unassigned	1	0	0	1	0.342997	1
NewCleanUpReferenceOTU2559	1	0	1	5	0.25	1	__Fungi..p__unidentified..c__unidentified..o__unidentified..f__unidentified..g__unidentified
NewCleanUpReferenceOTU2560Unassigned	1	0	0	1	0.188982	1
NewCleanUpReferenceOTU2563Unassigned	0	1	1	6	0.175412	1
NewCleanUpReferenceOTU2564Unassigned	0	1	0	2	0.342997	1
NewCleanUpReferenceOTU2566Unassigned	1	1	0	4	0.25	1
NewCleanUpReferenceOTU2568	1	0	0	1	0.342997	1	__Fungi..p__unidentified..c__unidentified..o__unidentified..f__unidentified..g__unidentified
NewCleanUpReferenceOTU2570	1	0	0	1	0.342997	1	__Fungi..p__unidentified..c__unidentified..o__unidentified..f__unidentified..g__unidentified..s__unculturedfungus
NewCleanUpReferenceOTU2573Unassigned	1	1	0	4	0.25	1
NewCleanUpReferenceOTU2584	0	1	1	6	0.175412	1	__Fungi..p__unidentified..c__unidentified..o__unidentified..f__unidentified..g__unidentified..s__unculturedfungus
NewCleanUpReferenceOTU2586Unassigned	1	1	0	4	0.25	1
NewCleanUpReferenceOTU2593	1	0	0	1	0.342997	1	__Fungi..p__unidentified..c__unidentified..o__unidentified..f__unidentified..g__unidentified..s__unculturedsoil_fungus
NewCleanUpReferenceOTU2597	1	0	0	1	0.342997	1	__Fungi..p__unidentified..c__unidentified..o__unidentified..f__unidentified..g__unidentified
NewCleanUpReferenceOTU2598	0	0	1	3	0.342997	1	__Fungi..p__unidentified..c__unidentified..o__unidentified..f__unidentified..g__unidentified..s__unculturedfungus
NewCleanUpReferenceOTU2601Unassigned	0	1	0	2	0.342997	1
NewCleanUpReferenceOTU2604Unassigned	1	0	0	1	0.342997	1
NewCleanUpReferenceOTU2607	0	1	1	6	0.25	1	__Fungi..p__unidentified..c__unidentified..o__unidentified..f__unidentified..g__unidentified..s__unculturedfungus
NewCleanUpReferenceOTU2616Unassigned	1	0	0	1	0.342997	1
NewCleanUpReferenceOTU2617Unassigned	0	1	0	2	0.342997	1
NewCleanUpReferenceOTU2618	0	1	0	2	0.342997	1	__Fungi..p__Ascomycota
NewCleanUpReferenceOTU2624	0	1	1	6	0.25	1	__Fungi..p__unidentified..c__unidentified..o__unidentified..f__unidentified..g__unidentified..s__unculturedfungus
NewCleanUpReferenceOTU2628Unassigned	0	1	0	2	0.342997	1
NewCleanUpReferenceOTU2629Unassigned	0	1	0	2	0.342997	1
NewCleanUpReferenceOTU2630	1	0	1	5	0.25	1	__Fungi..p__Ascomycota..c__unidentified..o__unidentified..f__unidentified..g__unidentified..s__unculturedAscomycota
NewCleanUpReferenceOTU2631Unassigned	0	1	0	2	0.342997	1
NewCleanUpReferenceOTU2632Unassigned	0	1	0	2	0	1
NewCleanUpReferenceOTU2633Unassigned	1	1	0	4	0.25	1
NewCleanUpReferenceOTU2636	1	0	0	1	0.342997	1	__Fungi..p__Ascomycota..c__Sordariomycetes..o__Incertae_sedis..f__Plectosphaerellaceae..g__Plectosphaerella
NewCleanUpReferenceOTU2639Unassigned	0	1	0	2	0.342997	1
NewCleanUpReferenceOTU2640Unassigned	0	1	0	2	0.188982	1
NewCleanUpReferenceOTU2642	0	1	1	6	0.25	1	__Fungi..p__unidentified..c__unidentified..o__unidentified..f__unidentified..g__unidentified..s__unculturedfungus
NewCleanUpReferenceOTU2645Unassigned	0	1	0	2	0.188982	1
NewCleanUpReferenceOTU2646Unassigned	0	0	1	3	0.342997	1
NewCleanUpReferenceOTU2647Unassigned	1	0	0	1	0.342997	1
NewCleanUpReferenceOTU2656	0	1	0	2	0.342997	1	__Fungi..p__unidentified..c__unidentified..o__unidentified..f__unidentified..g__unidentified..s__unculturedsoil_fungus
NewCleanUpReferenceOTU2657	0	1	1	6	0.25	1	__Fungi..p__unidentified..c__unidentified..o__unidentified..f__unidentified..g__unidentified..s__unculturedsoil_fungus
NewCleanUpReferenceOTU2658Unassigned	1	1	0	4	0.175412	1
NewCleanUpReferenceOTU2660Unassigned	0	1	0	2	0.342997	1
NewCleanUpReferenceOTU2666Unassigned	1	0	0	1	0.342997	1
NewCleanUpReferenceOTU2669Unassigned	0	1	1	6	0.25	1
NewCleanUpReferenceOTU2670Unassigned	0	1	0	2	0.342997	1
NewCleanUpReferenceOTU2682Unassigned	1	1	0	4	0.25	1
NewCleanUpReferenceOTU2687Unassigned	0	1	0	2	0.342997	1
NewCleanUpReferenceOTU2690Unassigned	0	1	0	2	0.342997	1
NewCleanUpReferenceOTU2698	1	1	0	4	0.25	1	__Fungi..p__unidentified..c__unidentified..o__unidentified..f__unidentified..g__unidentified..s__unculturedfungus
NewCleanUpReferenceOTU2701	1	0	0	1	0.342997	1	__Fungi..p__Ascomycota..c__unidentified..o__unidentified..f__unidentified..g__unidentified..s__unculturedAscomycota
NewCleanUpReferenceOTU2705Unassigned	1	1	0	4	0.25	1
NewCleanUpReferenceOTU2707Unassigned	1	0	1	5	0.25	1
NewCleanUpReferenceOTU2709	0	0	1	3	0	1	__Fungi..p__unidentified..c__unidentified..o__unidentified..f__unidentified..g__unidentified..s__unculturedsoil_fungus
NewCleanUpReferenceOTU2710Unassigned	1	1	0	4	0.25	1
NewCleanUpReferenceOTU2711Unassigned	0	1	0	2	0.342997	1
NewCleanUpReferenceOTU2727Unassigned	0	1	1	6	0.175412	1
NewCleanUpReferenceOTU2728Unassigned	0	1	0	2	0.342997	1
NewCleanUpReferenceOTU2730Unassigned	0	1	1	6	0.25	1
NewCleanUpReferenceOTU2731Unassigned	1	0	1	5	0	1
NewCleanUpReferenceOTU2733Unassigned	0	1	0	2	0.188982	1
NewCleanUpReferenceOTU2734Unassigned	0	1	0	2	0.342997	1
NewCleanUpReferenceOTU2738Unassigned	0	1	0	2	0.342997	1
NewCleanUpReferenceOTU2748	0	1	0	2	0.188982	1	__Fungi..p__unidentified..c__unidentified..o__unidentified..f__unidentified..g__unidentified..s__unculturedfungus
NewCleanUpReferenceOTU2754Unassigned	0	1	0	2	0.342997	1
NewCleanUpReferenceOTU2762Unassigned	0	1	1	6	0.25	1
NewCleanUpReferenceOTU2765	1	0	0	1	0.342997	1	__Fungi..p__unidentified..c__unidentified..o__unidentified..f__unidentified..g__unidentified..s__unculturedfungus
NewCleanUpReferenceOTU2769Unassigned	1	0	1	5	0.25	1
NewCleanUpReferenceOTU2774Unassigned	1	1	0	4	0.25	1
NewCleanUpReferenceOTU2782Unassigned	0	1	0	2	0.342997	1
NewCleanUpReferenceOTU2783Unassigned	0	1	0	2	0.342997	1
NewCleanUpReferenceOTU2797	0	0	1	3	0	1	__Fungi..p__Ascomycota
NewCleanUpReferenceOTU2799Unassigned	1	1	0	4	0.25	1
NewCleanUpReferenceOTU2803Unassigned	1	0	0	1	0.342997	1
NewCleanUpReferenceOTU2808Unassigned	0	1	0	2	0.342997	1
NewCleanUpReferenceOTU2809	1	1	0	4	0.175412	1	__Fungi..p__unidentified..c__unidentified..o__unidentified..f__unidentified..g__unidentified..s__unculturedfungus
NewCleanUpReferenceOTU2816Unassigned	0	1	0	2	0.188982	1
NewCleanUpReferenceOTU2817Unassigned	1	0	1	5	0.25	1
NewCleanUpReferenceOTU2820	1	0	0	1	0	1	__Fungi..p__Ascomycota..c__Sordariomycetes..o__Hypocreales..f__Nectriaceae..g__Fusarium
NewCleanUpReferenceOTU2821Unassigned	0	1	0	2	0.342997	1
NewCleanUpReferenceOTU2823Unassigned	1	0	0	1	0.342997	1
NewCleanUpReferenceOTU2825	0	1	1	6	0.25	1	__Fungi..p__unidentified..c__unidentified..o__unidentified..f__unidentified..g__unidentified..s__unculturedfungus
NewCleanUpReferenceOTU2826Unassigned	0	1	1	6	0.25	1
NewCleanUpReferenceOTU2827Unassigned	0	1	0	2	0.188982	1
NewCleanUpReferenceOTU2828	1	0	0	1	0.342997	1	__Fungi..p__unidentified..c__unidentified..o__unidentified..f__unidentified..g__unidentified
NewCleanUpReferenceOTU2839Unassigned	0	1	0	2	0.342997	1
NewCleanUpReferenceOTU2840Unassigned	0	1	1	6	0.175412	1
NewCleanUpReferenceOTU2841Unassigned	1	1	0	4	0.25	1
NewCleanUpReferenceOTU2843Unassigned	1	1	0	4	0.25	1
NewCleanUpReferenceOTU2844Unassigned	1	1	0	4	0.25	1
NewCleanUpReferenceOTU2848Unassigned	0	1	1	6	0.25	1
NewCleanUpReferenceOTU2850	0	0	1	3	0.342997	1	__Fungi..p__unidentified..c__unidentified..o__unidentified..f__unidentified..g__unidentified..s__unculturedfungus
NewCleanUpReferenceOTU2852Unassigned	1	0	0	1	0	1
NewCleanUpReferenceOTU2853Unassigned	1	0	1	5	0.25	1
NewCleanUpReferenceOTU2857	0	1	1	6	0.25	1	__Fungi..p__unidentified..c__unidentified..o__unidentified..f__unidentified..g__unidentified..s__unculturedsoil_fungus
NewCleanUpReferenceOTU2861Unassigned	0	1	0	2	0.342997	1
NewCleanUpReferenceOTU2862Unassigned	1	1	0	4	0.25	1
NewCleanUpReferenceOTU2864Unassigned	1	1	0	4	0.25	1
NewCleanUpReferenceOTU2872	1	0	1	5	0.175412	1	__Fungi..p__unidentified..c__unidentified..o__unidentified..f__unidentified..g__unidentified..s__unculturedfungus
NewCleanUpReferenceOTU2873Unassigned	1	1	0	4	0.25	1
NewCleanUpReferenceOTU2875Unassigned	0	1	0	2	0.342997	1
NewCleanUpReferenceOTU2879Unassigned	1	1	0	4	0.25	1
NewCleanUpReferenceOTU2881Unassigned	0	1	0	2	0.342997	1
NewCleanUpReferenceOTU2883Unassigned	1	1	0	4	0.25	1
NewCleanUpReferenceOTU2887	0	1	1	6	0.25	1	__Fungi..p__unidentified..c__unidentified..o__unidentified..f__unidentified..g__unidentified..s__unculturedfungus
NewCleanUpReferenceOTU2888	0	1	1	6	0.25	1	__Fungi..p__unidentified..c__unidentified..o__unidentified..f__unidentified..g__unidentified..s__unculturedsoil_fungus
NewCleanUpReferenceOTU2895Unassigned	1	0	0	1	0.342997	1
NewCleanUpReferenceOTU2900Unassigned	0	1	0	2	0.342997	1
NewCleanUpReferenceOTU2901Unassigned	1	1	0	4	0.25	1
NewCleanUpReferenceOTU2902Unassigned	0	1	0	2	0.342997	1
NewCleanUpReferenceOTU2904Unassigned	0	1	0	2	0.342997	1
NewCleanUpReferenceOTU2914Unassigned	0	1	0	2	0.342997	1
NewCleanUpReferenceOTU2915	0	0	1	3	0.342997	1	__Fungi..p__Ascomycota..c__unidentified..o__unidentified..f__unidentified..g__unidentified..s__unculturedAscomycota
NewCleanUpReferenceOTU2916Unassigned	1	1	0	4	0.25	1
NewCleanUpReferenceOTU2920Unassigned	0	1	0	2	0.342997	1
NewCleanUpReferenceOTU2925	1	0	0	1	0.342997	1	__Fungi..p__unidentified..c__unidentified..o__unidentified..f__unidentified..g__unidentified..s__unculturedfungus
NewCleanUpReferenceOTU2928	1	0	0	1	0.342997	1	__Fungi..p__unidentified..c__unidentified..o__unidentified..f__unidentified..g__unidentified..s__unculturedfungus
NewCleanUpReferenceOTU2932	0	1	1	6	0.25	1	__Fungi..p__unidentified..c__unidentified..o__unidentified..f__unidentified..g__unidentified..s__unculturedsoil_fungus
NewCleanUpReferenceOTU2936	1	0	0	1	0.342997	1	__Fungi..p__Ascomycota
NewCleanUpReferenceOTU2939Unassigned	0	1	0	2	0.342997	1
NewCleanUpReferenceOTU2945Unassigned	1	0	1	5	0.25	1
NewCleanUpReferenceOTU2961	0	1	0	2	0.188982	1	__Fungi..p__unidentified..c__unidentified..o__unidentified..f__unidentified..g__unidentified..s__unculturedsoil_fungus
NewCleanUpReferenceOTU2963Unassigned	0	1	0	2	0.342997	1
NewCleanUpReferenceOTU2964Unassigned	1	1	0	4	0.25	1
NewCleanUpReferenceOTU2971Unassigned	1	1	0	4	0.175412	1
NewCleanUpReferenceOTU2972Unassigned	1	0	0	1	0.342997	1
NewCleanUpReferenceOTU2973Unassigned	0	1	0	2	0.188982	1
HM161972	NA	NA	NA	NA	NA	NA	__Fungi..p__Ascomycota..c__unidentified..o__unidentified..f__unidentified..g__unidentified..s__unculturedAscomycota
GQ515349	NA	NA	NA	NA	NA	NA	__Fungi..p__unidentified..c__unidentified..o__unidentified..f__unidentified..g__unidentified..s__unculturedfungus
JQ666400	NA	NA	NA	NA	NA	NA	__Fungi..p__unidentified..c__unidentified..o__unidentified..f__unidentified..g__unidentified
EU489956	NA	NA	NA	NA	NA	NA	__Fungi..p__unidentified..c__unidentified..o__unidentified..f__unidentified..g__unidentified..s__unculturedfungus
HQ630976	NA	NA	NA	NA	NA	NA	__Fungi..p__unidentified..c__unidentified..o__unidentified..f__unidentified..g__unidentified..s__unculturedfungus
JQ666749	NA	NA	NA	NA	NA	NA	__Fungi..p__unidentified..c__unidentified..o__unidentified..f__unidentified..g__unidentified..s__unculturedfungus
AM237287	NA	NA	NA	NA	NA	NA	__Fungi..p__unidentified..c__unidentified..o__unidentified..f__unidentified..g__unidentified..s__unculturedsoil_fungus
HQ827786	NA	NA	NA	NA	NA	NA	__Fungi..p__Ascomycota
FM875863	NA	NA	NA	NA	NA	NA	__Fungi..p__unidentified..c__unidentified..o__unidentified..f__unidentified..g__unidentified..s__unculturedfungus
AJ246154	NA	NA	NA	NA	NA	NA	__Fungi..p__Ascomycota..c__Sordariomycetes..o__Incertae_sedis..f__Plectosphaerellaceae
GU721776	NA	NA	NA	NA	NA	NA	__Fungi..p__unidentified..c__unidentified..o__unidentified..f__unidentified..g__unidentified..s__unculturedfungus
NewReferenceOTU10Unassigned	NA	NA	NA	NA	NA	NA
NewReferenceOTU16Unassigned	NA	NA	NA	NA	NA	NA
NewReferenceOTU23Unassigned	NA	NA	NA	NA	NA	NA
NewCleanUpReferenceOTU1716Unassigned	NA	NA	NA	NA	NA	NA
